# Supplementary material for: Susceptibility and Permissivity of Zebrafish (Danio rerio) Larvae to Cypriniviruses
Source: Viruses. 2023 Mar 17;15(3):768. doi: 10.3390/v15030768 (PMC10051318; doi:10.3390/v15030768)
Supplement: Supplementary file 1 [file viruses-15-00768-s001.zip]

Archive with 11 entries (11 files):
- Figure S1.JPG
- Figure S2.JPG
- Figure S3.JPG
- Figure S4.JPG
- Figure S5.JPG
- Figure S6.JPG
- Figure S7.JPG
- Figure S8.JPG
- Streiff et al 2023 Post Proof Supplementary Methods.pdf
- Streiff et al 2023 Supplementary Tables.xlsx
- Streiff et al 2023 Video S1.avi
