# Supplementary material for: Susceptibility and Permissivity of Zebrafish (Danio rerio) Larvae to Cypriniviruses
Source: Viruses. 2023 Mar 17;15(3):768. doi: 10.3390/v15030768 (PMC10051318; doi:10.3390/v15030768)
Supplement: Supplementary file 1 [file viruses-15-00768-s001.zip › Streiff et al 2023 Supplementary Tables.xlsx]

## Sheet: Table S1
Table S1. Primers used in this study.
Synthesis of recombination cassettes
Amplification of EGFP ORF from the p3E-EGFPpA plasmid (tol2kit plasmid) and ligation into a linearized modified pcDNA3 vector
PCR Target	Primer name	Sequence (5’-3’)	Accession number
EGFP ORF from the p3E-EGFPpA plasmid (tol2kit plasmid)	Fw-EGFP-linkDH59	GCCTCCGGACTCTAGAATGGTGAGCAAGGGCGAG	N/A
	Rev-EGFP-linkDH59	AATAGGGCCCTCTAGATTACTTGTACAGCTCGTCCATGC
Amplification of the CMV-EGFP-poly A cassette and ligation into the NheI site of the pGEMT-136NheI137
PCR Target	Primer name	Sequence (5’-3’)	Accession number
CMV-EGFP-poly A cassette	Fw-CMV-EGFP- link PGEMT136/137	CAACACCCTTGCTAGCGCTAGTGCAAAATTTAAGC	N/A
	Rev-CMV-EGFP- link PGEMT136/137	GTTGTACGTGGCTAGCGCTAGTATGCCCCGATTTAG
Genotyping of zebrafish lines
PCR Target	Primer name	Sequence (5’-3’)	Accession number
pkr D. rerio	Forward primer	TGAATGGACAGAAGTTTCCTGA	NCBI/Entrez/GenBank Gene ID: 100001092
	Reverse primer	AATGCACCCTTATTGTAACGTG
pkz D. rerio	Forward primer	ACTACCTGAGGAGACACGGCA	NCBI/Entrez/GenBank Gene ID: 503703
	Reverse primer	TGCTCTCCACCAGATTCCAGAC
qPCR analysis for relative quantification of virus load
PCR Target	Primer name	Sequence (5’-3’)	Accession number
CyHV-ORF89	KHV-86F	GACGCCGGAGACCTTGTG	AF411803.1
	KHV-163R	CGGGTTCTTATTTTTGTCCTTGTT
	KHV109P	(6FAM) CTTCCTCTGCTCGGCGAGCACG (BHQ1)
Internal control zebrafish genomic DNA (Control)	Forward primer	TCCAGTGTAAACAAGTCTGGAAAACT	AC087105.2
	Reverse Primer	GAGTAGCCATGCGGTCCAA
	TaqMan probe	(6FAM) CTAGCAGTGGCGGTTTACTCTGTGTTTGC (BHQ1)

## Sheet: Table S2
Table S2. Summary of DEGs from each timepoint. DEGs are defined as those having significantly different expression (FDR Adjusted p-value <0.05) infected samples relative to mock-infected samples.
Time-point	Parameter	%
1 dpi	Viral reads as % of total reads	0.17
	Up-regulated genes (FDR Adj. p-value <0.05) as % of total genes in analysis	0.8
	Down regulated genes (FDR Adj. p-value <0.05) as % of total genes in analysis	0.3
	Total amount of differentially expressed genes (FDR Adj. p-value <0.05)	1.1
2 dpi	Viral reads as % of total reads	0.34
	Up-regulated genes (FDR Adj. p-value <0.05) as % of total genes in analysis	5.2
	Down regulated genes (FDR Adj. p-value <0.05) as % of total genes in analysis	2.2
	Total amount of differentially expressed genes (FDR Adj. p-value <0.05)	7.4
4 dpi	Viral reads as % of total reads	0.03
	Up-regulated genes (FDR Adj. p-value <0.05) as % of total genes in analysis	3.3
	Down regulated genes (FDR Adj. p-value <0.05) as % of total genes in analysis	1.4
	Total amount of differentially expressed genes (FDR Adj. p-value <0.05)	4.7

## Sheet: Table S3
Table S3. Read Counts mapping to each known CyHV-3 Open Reading frame (ORF) at 2 dpi. These correspond to box-plots displayed in Fig. S3 and includes trancription form 4 disrupted ORFs in the CyHV-3 FL strain genome (GenBank Accession number MG925487.1). Read counts are based on mapping to CyHV-3 RefSeq genome (GenBank Accession Number: NC_009127.1) due to more complete and standardized annotatio…
ORF Name	Replicate 1	Replicate 2	Replicate 3
ORF1	181	210	142
ORF2	480	597	514
ORF3	166	204	170
ORF4	335	373	241
ORF5	566	564	323
ORF6	22	24	16
ORF7	207	227	183
ORF8	3	4	3
ORF9	152	129	64
ORF10	235	168	104
ORF11	1393	1711	1165
ORF12	744	968	681
ORF13	81	78	63
ORF14	66	81	49
ORF15	14	14	12
ORF16	39	44	11
ORF17	246	284	158
ORF18	103	85	64
ORF19	66	82	36
ORF20	35	40	13
ORF21	4	3	17
ORF22	48	37	12
ORF23	284	301	146
ORF24	444	458	186
ORF25	131	134	63
ORF26	9	2	2
ORF27	31	21	6
ORF28	2	5	1
ORF29	561	630	394
ORF30	235	273	151
ORF31	162	192	106
ORF32	592	677	381
ORF33	81	86	56
ORF34	101	128	60
ORF35	643	583	371
ORF36	448	336	167
ORF37	29	32	22
ORF38	43	61	34
ORF39	31	37	28
ORF40	149	155	131
ORF41	142	130	66
ORF42	163	127	66
ORF43	1714	1680	842
ORF44	126	119	57
ORF45	456	410	215
ORF46	780	628	391
ORF47	173	149	114
ORF48	278	219	144
ORF49	67	54	51
ORF50	361	386	202
ORF51	725	582	256
ORF52	1136	1248	970
ORF53	64	40	29
ORF54	158	104	65
ORF55	43	37	25
ORF56	113	88	48
ORF57	428	400	204
ORF59	211	177	78
ORF60	224	215	123
ORF61	161	138	78
ORF62	1671	1291	677
ORF63	37	38	44
ORF64	371	397	259
ORF65	224	282	131
ORF66	1226	1029	535
ORF67	340	296	192
ORF68	1970	1563	812
ORF69	81	55	43
ORF70	97	75	40
ORF71	201	182	108
ORF72	659	593	365
ORF73	193	195	111
ORF74	173	160	70
ORF75	24	21	9
ORF76	211	174	104
ORF77	166	156	80
ORF78	1430	1435	862
ORF79	206	161	101
ORF80	278	276	183
ORF81	1022	1133	642
ORF82	36	51	24
ORF83	32	39	24
ORF84	1472	1266	616
ORF85	412	461	327
ORF86	92	73	36
ORF87	267	176	143
ORF88	700	654	351
ORF89	318	280	159
ORF90	254	196	136
ORF91	68	49	46
ORF92	2373	1894	1125
ORF93	807	660	387
ORF94	92	67	51
ORF95	12	266	28
ORF96	423	301	189
ORF97	394	361	184
ORF98	23	31	26
ORF99	557	400	167
ORF100	56	39	26
ORF101	116	102	64
ORF102	322	265	177
ORF103	218	442	264
ORF104	477	189	165
ORF105	45	29	24
ORF106	105	84	34
ORF107	515	391	217
ORF108	148	137	70
ORF109	28	36	16
ORF110	24	23	18
ORF111	49	44	23
ORF112	161	119	67
ORF113	391	354	203
ORF114	245	211	119
ORF115	140	94	46
ORF116	335	444	328
ORF117	121	156	106
ORF118	52	31	13
ORF119	51	47	19
ORF120	133	83	43
ORF121	1048	943	674
ORF122	36	29	29
ORF123	133	116	57
ORF124	46	38	25
ORF125	690	674	404
ORF126	1371	1319	784
ORF127	904	788	414
ORF128	316	299	160
ORF129	38	30	33
ORF130	566	482	244
ORF131	292	274	191
ORF132	120	98	49
ORF133	161	149	80
ORF134	144	251	162
ORF135	94	99	53
ORF136	40	57	23
ORF137	442	452	224
ORF138	88	106	77
ORF139	1120	1368	963
ORF140	171	140	94
ORF141	481	482	230
ORF142	85	102	43
ORF143	493	455	248
ORF144	174	145	91
ORF145	65	54	18
ORF146	435	366	211
ORF147	123	105	66
ORF148	171	185	95
ORF149	348	365	206
ORF150	327	254	168
ORF151	207	187	163
ORF152	106	125	70
ORF153	37	45	29
ORF154	29	37	37
ORF155	2228	2642	1837
ORF156	372	356	289

## Sheet: Table S4
Table S4. Top 250 significant DEGs in zebrafish larvae infected with CyHV-3 at 2 dpi.Notable genes that are not characterised/described are highlighted in bold and described briefly, with potential functions described in "Additional Note" column (if applicable), based on domain/feature information in GenBank or information in the PANTHER database. For uncharacterized genes that were >100 fold upr…
Rank (based on FDR Adjusted p-Value)	NCBI/Entrez/GenBank Gene ID	Gene Symbol	Gene Name/Description	Fold-Change	Log2FoldChange	p-value	FDR adjusted p-value	Notable Uncharacterised Genes	Previously found to upregulated in response to infection or immune stimulation (only investigated for uncharacterized genes >100-fold upregulated)	Additional Note	Proposed Names for Non-Coding Response Elements
104	360143	mxb	myxovirus (influenza) resistance B	11855.2	13.5332	3.61437e-30	3.73632e-28
130	108004533	si:dkey-211g8.8	si:dkey-211g8.8	5847.61	12.5136	5.59658e-26	5.8177e-24	Uncharacterized Protein >1000-fold upregulated	Upregulated in zebrafish larvae (8dpf) in response to either to either CHIKV infection or IFNphi1 treatment but not in response to Zfpv1 (10.1016/j.cub.2020.04.031)	GenBank listed Feature: N/A none listed	N/A
203	100001846	LOC100001846	uncharacterized LOC100001846	3383.64	11.7244	1.30722e-17	2.09091e-15	Uncharacterized Protein >1000-fold upregulated, potentially member of MreC super family	No Previous reports	GenBank listed Feature: MreC super family	N/A
157	794824	lgals17	galectin 17	3183.78	11.6365	8.73468e-23	7.2549e-21
160	100005504	gig2l	grass carp reovirus (GCRV)-induced gene 2l	3075.79	11.5867	2.51364e-22	5.28467e-20
107	100535167	LOC100535167	uncharacterized LOC100535167	3071.57	11.5848	3.27084e-29	2.80305e-27	Uncharacterized ncRNA >1000-fold upregulated	No Previous reports	GenBank listed Feature: N/A none listed	Zebrafish non-coding Infection Response Element 1 (ZNIRE-1)
163	641567	ifit8	interferon-induced protein with tetratricopeptide repeats 8	2953.16	11.528	5.23746e-22	7.89437e-20
122	337663	mxe	myxovirus (influenza virus) resistance E	2208.92	11.1091	5.48802e-27	4.09398e-25
196	100148091	herc56.4	HECT and RLD domain containing E3 ubiquitin protein ligase 56.4	1587.4	10.6324	1.21115e-18	2.00645e-16
188	641326	ifi27.2	interferon alpha inducible protein 27.2	1571	10.6175	6.0789e-19	9.56076e-17
195	565147	si:ch211-276k2.1	si:ch211-276k2.1	1550.88	10.5989	9.99286e-19	1.48308e-16	Uncharacterized Protein >1000-fold upregulated, potentially encoding Zinc-binding domain	No Previous reports	GenBank listed Feature: Zinc-binding domain.	N/A
194	558681	shisa10.2	shisa family member 10, tandem duplicate 2	1512.68	10.5629	8.44221e-19	1.39916e-16
199	559981	herc56.1	HECT and RLD domain containing E3 ubiquitin protein ligase 56.1	1374.6	10.4248	4.08408e-18	6.59864e-16
202	555950	mov10b.2	Moloney leukemia virus 10b, tandem duplicate 2	1327.76	10.3748	7.21891e-18	1.14904e-15
205	108179086	LOC108179086	uncharacterized LOC108179086	1291.01	10.3343	1.64249e-17	2.60156e-15	Uncharacterized Protein >1000-fold upregulated	Upregulated in zebrafish larvae (8dpf) in response to ZfPV infection but not in response to CHIKV infection or IFNphi1 treatment1 (10.1016/j.cub.2020.04.031)	GenBank listed Feature: N/A none listed	N/A
211	100034656	si:dkey-211g8.5	si:dkey-211g8.5	1140.02	10.1548	2.87607e-17	8.67574e-15	Uncharacterized Protein >1000-fold upregulated	Upregulated in zebrafish larvae (8dpf) in response to either to either CHIKV infection or IFNphi1 treatment but not in response to Zfpv1 (10.1016/j.cub.2020.04.031)	GenBank listed Feature: N/A none listed	N/A
214	110440163	LOC110440163	E3 ubiquitin-protein ligase rnf213-beta-like	1078.34	10.0746	5.78924e-17	1.54217e-14
217	101887157	LOC101887157	tyrosyl-DNA phosphodiesterase 2-like	1006.89	9.97569	9.16773e-17	2.689e-14
225	560993	LOC560993	E3 ubiquitin-protein ligase TRIM39-like	910.361	9.8303	4.98664e-16	1.49721e-13
174	794323	herc56.2	HECT and RLD domain containing E3 ubiquitin protein ligase 56.2	821.013	9.68126	1.49303e-20	2.88639e-18
44	360142	mxa	myxovirus (influenza) resistance A	741.754	9.5348	3.43455e-56	7.15769e-54
64	570456	rsad2 (viperin)	radical S-adenosyl methionine domain containing 2	676.271	9.40146	2.62121e-41	4.40318e-39
184	567441	ifit10	interferon-induced protein with tetratricopeptide repeats 10	670.937	9.39003	1.82486e-19	4.62268e-17
140	100148554	ifi44a1	interferon induced protein 44a1	452.854	8.8229	6.29205e-25	1.12814e-22
14	558956	isg15	ISG15 ubiquitin like modifier	441.377	8.78587	1.50792e-126	5.30678e-124
91	558721	LOC558721	uncharacterized LOC558721	300.207	8.22981	1.23784e-34	4.4168e-32	Uncharacterized Protein >100-fold upregulated	No Previous reports	GenBank listed Feature: N/A none listed	N/A
31	556241	si:dkey-85k7.12	si:dkey-85k7.12	298.673	8.22242	7.59275e-78	3.1939e-75	Uncharacterized Protein >100-fold upregulated	Upregulated in zebrafish larvae (8dpf) in response to either to either CHIKV infection or IFNphi1 treatment but not in response to Zfpv1 (10.1016/j.cub.2020.04.031)	GenBank listed Feature: Fibronectin type 3 domain, P-loop containing Nucleoside Triphosphate Hydrolases. Assigned as part of PANTHER subfamily PTHR22796:SF13 (UP-REGULATOR OF CELL PROLIFERATION) Paralogous to zebrafish several "interferon-induced very large GTPase 1" genes (for example Entrez Gene IDs: 101887072, 108182776, 555278 which are 3, 140, 2 and 220-fold upregulated in this experiment, a…	N/A
248	101885476	pld4	phospholipase D family member 4	261.982	8.03332	1.70548e-14	1.3452e-11
50	337166	il4i1	interleukin 4 induced 1	259.936	8.02201	1.09557e-49	5.50009e-47
95	558363	ifi27.6	interferon alpha inducible protein 27.6	254.014	7.98876	2.93449e-33	7.6646e-31
52	555278	zmp:0000000912	zmp:0000000912	224.149	7.80831	2.87237e-49	1.37062e-46	Uncharacterized Protein >100-fold upregulated. Protein product also referred to as Interferon-induced very large GTPase 1-like	Upregulated in zebrafish larvae (8dpf) in response to either to either CHIKV infection or IFNphi1 treatment but not in response to Zfpv1 (10.1016/j.cub.2020.04.031)	GenBank listed Feature: Macoilin; Macoilin, Transmembrane protein, P-loop containing Nucleoside Triphosphate Hydrolases, Domain of unknown function (DUF3552). Paralogous to zebrafish several "interferon-induced very large GTPase 1" genes (for example Entrez Gene IDs: 101887072, 108182776, 556241 which are 3, 140, 2 and 290-fold upregulated in this experiment, all rank outside the top 250 most sig…	N/A
30	570478	cmpk2	cytidine monophosphate (UMP-CMP) kinase 2, mitochondrial	218.066	7.76862	3.77009e-78	1.84167e-75
1	555303	si:dkeyp-118h9.7	si:dkeyp-118h9.7	210.796	7.7197	<1.64E-294	<4.04E-291	Uncharacterized Protein >100-fold upregulated. Most significant DEG identified at 2 dpi. Protein product also referred to as Sacsin	Upregulated in zebrafish larvae (8dpf) in response to either to either CHIKV infection or IFNphi1 treatment but not in response to Zfpv1 (10.1016/j.cub.2020.04.031)	GenBank listed Feature: HEPN domain DnaJ domain (J-domain).	N/A
5	368481	stat1b	signal transducer and activator of transcription 1b	195.637	7.61203	5.27563e-259	5.19859e-256
2	403118	ifi27.1	interferon alpha inducible protein 27.1	188.797	7.56069	1.64036e-294	4.04102e-291
10	563001	rnf213b	ring finger protein 213b	143.515	7.16505	5.39385e-151	4.90895e-148
135	767632	zgc:152658	zgc:152658	138.169	7.11029	1.40121e-25	3.06898e-23	Uncharacterized Protein >100-fold upregulated.	Upregulated in zebrafish larvae (8dpf) in response to either to either CHIKV infection or IFNphi1 treatment but not in response to Zfpv1 (10.1016/j.cub.2020.04.031)	GenBank listed Feature: AIG1; AvrRpt2-Induced Gene 1 (AIG1)m RILP-like; Rab interacting lysosomal protein-like 1 and 2 (Rilpl1 and Rilpl2)	N/A
24	562461	helz2a	helicase with zinc finger 2a	130.584	7.02883	1.52817e-84	3.59816e-82
3	393524	zgc:65811	zgc:65811	117.311	6.87419	2.53042e-287	3.54123e-284	Uncharacterized Protein >100-fold upregulated.	Upregulated in zebrafish larvae (3dpf) in response to CHIKV and IHNV in zebrafish Larvae (https://doi.org/10.4049/jimmunol.1302611)	GenBank listed Feature: CD9 antigen/ Tetraspanin Family.	N/A
62	100148871	dhx58	DEXH (Asp-Glu-X-His) box polypeptide 58	110.677	6.79021	1.22511e-41	1.81192e-39
161	100007523	ifi44a8	interferon induced protein 44a8	105.737	6.72433	1.97304e-22	6.98609e-20
15	100302471	ifi27.4	interferon alpha inducible protein 27.4	90.789	6.50445	5.51937e-115	4.17188e-112
63	492515	ftr72	finTRIM family, member 72	88.3573	6.46528	8.63794e-42	2.48862e-39
187	405815	irf10	interferon regulatory factor 10	76.3846	6.25521	2.46236e-19	8.73717e-17
111	101885027	LOC101885027	uncharacterized LOC101885027	76.093	6.24969	2.64568e-29	1.35875e-26	Uncharacterized protein	N/A (only genes with >100-Fold up-regulation were investigated)	GenBank listed Feature: N/A none listed	N/A
152	797699	ssuh2.2	ssu-2 homolog, tandem duplicate 2	62.8491	5.97382	1.0176e-23	4.35179e-21
178	110440070	LOC110440070	poly [ADP-ribose] polymerase 14-like	62.5344	5.96658	5.3852e-20	1.9523e-17
33	553316	LOC553316	GTPase IMAP family member 4	62.2416	5.95981	3.94119e-73	2.93426e-70
23	503703	pkz	protein kinase containing Z-DNA binding domains	57.3977	5.84292	2.7356e-91	2.98555e-88
9	393650	irf7	interferon regulatory factor 7	56.1696	5.81172	2.65611e-154	3.17285e-151
190	794786	ifit14	interferon-induced protein with tetratricopeptide repeats 14	55.1709	5.78583	2.83433e-19	9.90739e-17
84	565601	ifi44c2	interferon induced protein 44c2	50.7359	5.66494	3.96959e-36	9.24391e-33
13	556024	mov10b.1	Moloney leukemia virus 10b, tandem duplicate 1	48.7375	5.60696	8.12137e-137	6.71631e-134
8	100536767	znfx1	zinc finger, NFX1-type containing 1	42.8344	5.4207	7.24083e-170	5.08011e-167
220	100007521	socs1b	suppressor of cytokine signaling 1b	41.9176	5.38949	3.14013e-16	9.2106e-14
81	110440103	LOC110440103	uncharacterized LOC110440103	35.458	5.14804	1.61295e-36	1.04428e-33	Potentially encodes retrotransposon reverse transcriptase	N/A (only genes with >100-Fold up-regulation were investigated)	GenBank listed Feature: Reverse transcriptase (RTs) in retrotransposon, Pao retrotransposon peptidase	N/A
133	797384	btr29	bloodthirsty-related gene family, member 29	34.4952	5.10832	3.08692e-26	1.50872e-23
229	368398	ogfr2	opioid growth factor receptor 2	34.2331	5.09732	1.49621e-15	4.69118e-13
181	110438199	LOC110438199	uncharacterized LOC110438199	34.0613	5.09006	8.91855e-20	3.17965e-17	Uncharacterized ncRNA >30-fold upregulated	N/A (only genes with >100-Fold up-regulation were investigated)	GenBank listed Feature: N/A none listed	Zebrafish non-coding Infection Response Element 2 (ZNIRE-2)
86	798459	ftr73	finTRIM family, member 73	33.5915	5.07002	1.55978e-35	9.7176e-33
173	108181536	LOC108181536	uncharacterized LOC108181536	32.4087	5.01831	3.57878e-21	1.44734e-18	Potentially encodes retrotransposon reverse transcriptase	N/A (only genes with >100-Fold up-regulation were investigated)	GenBank listed Feature: Reverse transcriptase (RTs) in retrotransposon, Pao retrotransposon peptidase	N/A
208	110438360	LOC110438360	uncharacterized LOC110438360	29.7497	4.8948	1.39266e-17	4.73472e-15	Potentially encodes retrotransposon reverse transcriptase	N/A (only genes with >100-Fold up-regulation were investigated)	GenBank listed Feature: Reverse transcriptase (RTs) in retrotransposon, Pao retrotransposon peptidase	N/A
49	569187	phf11	PHD finger protein 11	26.8426	4.74645	5.28339e-50	2.70655e-47
191	322336	ifit15	interferon-induced protein with tetratricopeptide repeats 15	26.7249	4.74011	3.26176e-19	1.10124e-16
18	677742	lgals3bp.3	galectin 3 binding protein, tandem duplicate 3	25.5723	4.67651	8.11099e-104	1.11811e-100
6	335618	wu:fj29h11	wu:fj29h11	24.5086	4.61521	5.04387e-240	4.76024e-237	Potentially involved in RNA binding via predicted LOTUS domain	N/A (only genes with >100-Fold up-regulation were investigated)	GenBank listed Feature: LOTUS, Domain of unknown function (DUF3883), C-terminal domain of LabA_like proteins	N/A
232	796385	gig2p	grass carp reovirus (GCRV)-induced gene 2p	23.0993	4.52977	6.50212e-16	6.16121e-13
125	571364	ifi44f5	interferon-induced protein 44f5	23.0291	4.52538	1.78926e-27	7.50659e-25
16	100538089	ifi44g	interferon induced protein 44g	22.3579	4.48271	6.00556e-107	7.96288e-104
87	797531	ftr88	finTRIM family, member 88	21.3847	4.41851	4.7792e-36	1.07455e-32
76	100005143	ifi44f3	interferon induced protein 44f3	21.129	4.40115	3.94229e-39	1.01467e-35
42	563420	si:ch211-245h14.1	si:ch211-245h14.1	21.0629	4.39663	2.69753e-59	1.61219e-56	Uncharacterized protein	N/A (only genes with >100-Fold up-regulation were investigated)	GenBank listed Feature: N/A none listed	N/A
164	100034563	si:rp71-36a1.3	si:rp71-36a1.3	20.7704	4.37646	8.53205e-22	3.35717e-19	Uncharacterized protein containing immunoglobulin like domain	N/A (only genes with >100-Fold up-regulation were investigated)	GenBank listed Feature: Immunoglobulin like domain	N/A
56	100000781	fasn2	fatty acid synthase 2	20.7094	4.37221	1.73846e-47	1.008e-44
216	101882211	LOC101882211	uncharacterized LOC101882211	20.2641	4.34085	2.33882e-17	2.38036e-14	Uncharacterized protein containing immunoglobulin like domain	N/A (only genes with >100-Fold up-regulation were investigated)	GenBank listed Feature: Immunoglobulin like domain	N/A
43	101882987	samd9l	sterile alpha motif domain containing 9 like	19.8153	4.30854	6.10972e-58	3.56658e-55
29	559844	dhrs13b.2	dehydrogenase/reductase (SDR family) member 13b.2	19.4008	4.27804	9.26408e-79	1.07458e-75
39	565759	ifih1	interferon induced with helicase C domain 1	19.0085	4.24858	9.85094e-68	8.2016e-65
4	405809	lgals3bp.1	galectin 3 binding protein, tandem duplicate 1	18.8203	4.23422	7.00613e-285	9.91824e-282
83	100150225	si:dkey-23k10.3	si:dkey-23k10.3	18.7315	4.22739	2.9098e-36	1.87836e-33	Uncharacterized Leucine-rich repeat (LRR) containing protein.	N/A (only genes with >100-Fold up-regulation were investigated)	GenBank Listed Feature: Leucine-rich repeats (LRRs), ribonuclease inhibitor (RI)-like subfamily.	N/A
57	100170820	ccl34a.4	chemokine (C-C motif) ligand 34a, duplicate 4	18.0588	4.17463	8.76058e-46	4.85644e-43
88	767688	rarres3	retinoic acid receptor responder 3	17.4147	4.12223	3.64523e-35	2.36139e-32
102	101882678	si:ch73-223f5.1	si:ch73-223f5.1	15.5252	3.95654	4.79847e-31	1.51257e-28	Uncharacterized protein potentially type VI secretion ATPase	N/A (only genes with >100-Fold up-regulation were investigated)	GenBank listed Feature: type VI secretion ATPase, ClpV1 family	N/A
19	567195	parp12a	poly (ADP-ribose) polymerase family, member 12a	14.9688	3.90388	1.49032e-99	1.1495e-96
11	553517	si:ch73-252i11.1	si:ch73-252i11.1	14.7916	3.8867	1.84571e-148	1.58206e-145	Uncharacterized zinc finger domain containing protein	N/A (only genes with >100-Fold up-regulation were investigated)	GenBank listed Feature: zinc finger, Poly(ADP-ribose), Poly(ADP-ribose)	N/A
47	100005283	gig2e	grass carp reovirus (GCRV)-induced gene 2e	14.6932	3.87707	3.7483e-51	2.00187e-48
209	100332221	LOC100332221	uncharacterized LOC100332221	14.6049	3.86838	1.43606e-17	4.8589e-15	Uncharacterized protein	N/A (only genes with >100-Fold up-regulation were investigated)	GenBank listed Feature: N/A none listed	N/A
21	101884954	LOC101884954	uncharacterized LOC101884954	14.5926	3.86716	6.45065e-99	2.7966e-96	Uncharacterized ncRNA >10-fold upregulated	N/A (only genes with >100-Fold up-regulation were investigated)	GenBank listed Feature: N/A none listed	Zebrafish non-coding Infection Response Element 3 (ZNIRE-3)
176	30666	psmb8a	proteasome 20S subunit beta 8A	14.4929	3.85728	2.00935e-20	8.19724e-18
72	101882419	urgcp	upregulator of cell proliferation	14.3632	3.84431	1.27201e-39	5.68029e-37
175	100301512	ftr76	finTRIM family, member 76	14.3211	3.84007	1.13644e-20	4.19057e-18
34	100001302	uba7	ubiquitin-like modifier activating enzyme 7	14.2198	3.82983	5.5254e-73	5.27679e-70
183	100170790	btr09	bloodthirsty-related gene family, member 9	14.0195	3.80936	1.12873e-19	4.42857e-17
20	560440	si:ch211-210p4.6	si:ch211-210p4.6	13.8094	3.78758	4.9028e-99	2.77938e-96	Uncharacterized Leucine-rich repeat (LRR) containing protein.	N/A (only genes with >100-Fold up-regulation were investigated)	GenBank listed Feature: Gem1; GTPase SAR1 family domain, leucine-rich repeat, C-terminal of Roc, COR, domain, P-loop_NTPase; P-loop containing Nucleoside Triphosphate Hydrolases	N/A
113	103910140	LOC103910140	CD59 glycoprotein-like	12.9639	3.69643	2.92331e-28	7.6493e-26
48	100332428	LOC100332428	poly [ADP-ribose] polymerase 14	12.8387	3.68243	1.03025e-50	9.42798e-48
67	110439344	LOC110439344	poly [ADP-ribose] polymerase 12-like	12.6641	3.66267	2.61496e-40	1.12954e-37
54	564854	irf3	interferon regulatory factor 3	12.4586	3.63908	7.54794e-48	2.53701e-45
45	100537840	LOC100537840	E3 ubiquitin-protein ligase rnf213-alpha-like	12.0967	3.59654	2.16029e-52	2.10872e-49
193	619192	ftr20	finTRIM family, member 20	12.073	3.59372	2.96122e-19	1.10164e-16
12	570654	helz2b	helicase with zinc finger 2b	11.7613	3.55597	4.17382e-139	1.96549e-136
7	503775	rnf213a	ring finger protein 213a	11.3131	3.49992	6.12889e-183	4.95793e-180
192	100002920	si:dkey-27p18.3	si:dkey-27p18.3	11.2089	3.48657	3.27658e-19	1.10124e-16	Uncharacterized protein	N/A (only genes with >100-Fold up-regulation were investigated)	GenBank listed Feature: N/A none listed	N/A
96	101883776	LOC101883776	uncharacterized LOC101883776	11.1694	3.48148	4.00169e-33	1.22968e-30	Predicted to encode domain belonging to RNA recognition motif (RRM) superfamily	N/A (only genes with >100-Fold up-regulation were investigated)	GenBank listed Feature: Ca2+-binding protein, Ca2+-binding protein, RNA recognition motif (RRM) superfamily	N/A
65	557652	mdp1	magnesium dependent phosphatase 1	11.0087	3.46057	1.28747e-41	6.36848e-39
241	101886695	LOC101886695	poly [ADP-ribose] polymerase 14-like	10.8939	3.44545	1.21754e-14	3.57256e-12
158	100535316	LOC100535316	E3 ubiquitin-protein ligase rnf213-alpha-like	10.7519	3.42652	2.15987e-23	7.32429e-21
75	794891	ccl19a.1	chemokine (C-C motif) ligand 19a, tandem duplicate 1	10.687	3.41779	1.11687e-38	6.94101e-36
156	30491	c3a.2	complement C3a, tandem duplicate 2	10.5891	3.40451	2.01407e-22	6.36111e-21
167	794635	c4b	complement 4B (Chido blood group)	10.4352	3.38339	1.23694e-20	4.19419e-19
27	562648	parp14rs4	poly(ADP-ribose) polymerase family member 14-related sequence 4	10.4107	3.38	6.21149e-79	3.10888e-76
101	100333043	tap1	transporter 1, ATP-binding cassette, sub-family B (MDR/TAP)	10.2291	3.3546	2.79336e-31	8.17769e-29
126	566020	gig2o	grass carp reovirus (GCRV)-induced gene 2o	10.2235	3.35382	2.35476e-27	1.20598e-24
41	110439038	LOC110439038	uncharacterized LOC110439038	10.0697	3.33194	1.42644e-63	3.89928e-61	Uncharacterized ncRNA >10-fold upregulated	N/A (only genes with >100-Fold up-regulation were investigated)	GenBank listed Feature: N/A none listed	Zebrafish non-coding Infection Response Element 4 (ZNIRE-4)
35	559610	ifi35	interferon-induced protein 35	9.80594	3.29366	1.4391e-70	1.02024e-67
197	100033386	irge4	immunity-related GTPase family, e4	9.59474	3.26224	6.13155e-19	2.10263e-16
177	100005532	ftr95	finTRIM family, member 95	9.53061	3.25257	3.50197e-20	1.27674e-17
53	571584	marco	macrophage receptor with collagenous structure	9.53028	3.25252	8.40139e-49	6.96295e-46
92	30400	b2m	beta-2-microglobulin	9.50909	3.24931	2.65076e-34	9.35551e-32
137	555334	itln3	intelectin 3	9.32083	3.22046	1.82102e-25	5.83865e-23
70	100034470	tapbp.2	TAP binding protein (tapasin), tandem duplicate 2	9.12156	3.18928	6.02076e-40	2.159e-37
74	561680	ftr56	finTRIM family, member 56	9.11978	3.189	1.19246e-38	5.17843e-36
240	101886651	plex9.1	PML-like exon 9.1	8.92834	3.15839	1.21228e-14	3.25954e-12
32	792160	irf1b	interferon regulatory factor 1b	8.86471	3.14807	2.81097e-75	8.05493e-73
139	103911798	dtx3lb.3	deltex E3 ubiquitin ligase 3L b, tandem duplicate 3	8.55262	3.09637	2.61562e-25	9.86824e-23
36	566261	c4	complement component 4	8.54923	3.0958	2.08291e-68	1.45234e-65
59	557230	si:ch211-244b2.3	si:ch211-244b2.3	8.44045	3.07732	1.42433e-45	6.05978e-43	Uncharacterized protein encoding WWE domain	N/A (only genes with >100-Fold up-regulation were investigated)	GenBank listed Feature: WWE domain	N/A
79	767787	hpxb	hemopexin b	8.36729	3.06476	7.44508e-37	2.3656e-34
235	550365	ftr29	finTRIM family, member 29	8.16333	3.02916	4.33659e-15	1.3418e-12
169	792958	LOC792958	C2H2-type zinc finger protein	8.00137	3.00025	1.96053e-21	7.70458e-19
120	30163	tapbp.1	TAP binding protein (tapasin), tandem duplicate 1	7.8561	2.97381	9.29164e-28	2.51418e-25
25	558285	ifi27.7	interferon alpha inducible protein 27.7	7.73415	2.95124	1.47011e-81	9.5554e-79
142	100332228	si:ch73-24k9.2	si:ch73-24k9.2	7.62827	2.93136	6.98502e-25	2.63556e-22	Predicted to have NACHT Domain and leucine-rich repeat (NLR)	N/A (only genes with >100-Fold up-regulation were investigated)	GenBank listed Feature: Leucine-rich repeats (LRRs),NACHT domain, Fish-specific NACHT associated domain	N/A
37	557223	si:ch211-1a19.3	si:ch211-1a19.3	7.5999	2.92598	2.80772e-68	1.90481e-65	Uncharacterized Chromosome segregation ATPase	N/A (only genes with >100-Fold up-regulation were investigated)	GenBank listed Feature: Chromosome segregation ATPase	N/A
141	567114	ythdc2	YTH domain containing 2	7.53167	2.91297	2.74412e-25	1.29255e-22
165	100536182	LOC100536182	E3 ubiquitin/ISG15 ligase TRIM25-like	7.38446	2.88449	3.19221e-22	3.7844e-19
149	557256	vwa10.1	von Willebrand factor A domain containing 10, tandem duplicate 1	7.37626	2.88289	7.06098e-24	1.37148e-21
28	791754	parp14rs1	poly(ADP-ribose) polymerase family member 14-related sequence 1	7.35196	2.87813	2.02088e-78	6.57096e-76
134	793246	lect2.2	leukocyte cell derived chemotaxin 2, tandem duplicate 2	7.30732	2.86934	1.855e-26	2.70788e-23
90	566084	si:ch211-91p5.3	si:ch211-91p5.3	7.23984	2.85596	1.36929e-34	2.76147e-32	Uncharacterized protein encoding DSRM (Double-stranded RNA binding motif)	N/A (only genes with >100-Fold up-regulation were investigated)	GenBank listed Feature: Double-stranded RNA binding motif, Domain of unknown function (DUF4559)	N/A
117	436615	gbp1	guanylate binding protein 1	7.19134	2.84626	3.01115e-28	1.19958e-25
78	563828	si:ch1073-280e3.1	si:ch1073-280e3.1	7.06528	2.82075	1.40281e-37	7.37956e-35	Uncharacterized Complement control protein	N/A (only genes with >100-Fold up-regulation were investigated)	GenBank listed Feature: CCP; Domain abundant in complement control proteins;	N/A
40	393144	trim25	tripartite motif containing 25	6.82573	2.77098	4.72924e-67	2.9048e-64
97	360145	mxc	myxovirus (influenza virus) resistance C	6.70979	2.74627	4.75186e-33	1.22968e-30
146	100150889	tapbpl	TAP binding protein like	6.61914	2.72664	8.02707e-25	1.07546e-21
38	565200	stat2	signal transducer and activator of transcription 2	6.2611	2.64642	1.88455e-67	5.33175e-65
127	334026	dtx3lb.2	deltex E3 ubiquitin ligase 3L b, tandem duplicate 2	6.2161	2.63601	5.79582e-27	1.34939e-24
131	798787	rnasel3	ribonuclease like 3	6.20541	2.63353	2.2982e-26	7.70611e-24
22	327284	lgals9l3	lectin, galactoside-binding, soluble, 9 (galectin 9)-like 3	6.08072	2.60424	1.03119e-96	4.41945e-94
112	101883708	LOC101883708	uncharacterized LOC101883708	6.02622	2.59125	5.89763e-28	7.11593e-26	Uncharacterized protein	N/A (only genes with >100-Fold up-regulation were investigated)	GenBank listed Feature: N/A none listed	N/A
26	30604	cfb	complement factor B	5.95271	2.57355	4.41455e-80	8.36556e-78
105	565414	ftr63	finTRIM family, member 63	5.8346	2.54463	3.45514e-30	8.16503e-28
100	566074	si:ch211-199g17.2	si:ch211-199g17.2	5.68121	2.5062	6.15323e-32	1.52681e-29	Uncharacterized protein	N/A (only genes with >100-Fold up-regulation were investigated)	GenBank listed Feature: N/A none listed	N/A
128	541512	si:ch211-244b2.4	si:ch211-244b2.4	5.49732	2.45873	8.49454e-27	2.13263e-24	Uncharacterized zinc finger domain containing protein	N/A (only genes with >100-Fold up-regulation were investigated)	GenBank listed Feature: zinc finger, WWE domain	N/A
51	100003994	zc3h7ba	zinc finger CCCH-type containing 7Ba	5.41878	2.43797	2.43054e-49	1.17089e-46
210	108183512	si:cabz01069013.4	si:cabz01069013.4	5.3797	2.42753	6.04916e-18	5.63464e-15	Predicted to have NACHT Domain and leucine-rich repeat (NLR)	N/A (only genes with >100-Fold up-regulation were investigated)	GenBank listed Feature: leucine-rich repeat, Stonustoxin subunit alpha, Fish-specific NACHT associated domain, LRR_RI; Leucine-rich repeats (LRRs), ribonuclease inhibitor (RI)-like subfamily.	N/A
60	30647	psme2	proteasome activator subunit 2	5.35398	2.42061	5.25903e-45	2.15347e-42
189	101884308	cfhl5	complement factor H like 5	5.27137	2.39818	3.17001e-19	9.56144e-17
147	100270764	cd40	CD40 molecule, TNF receptor superfamily member 5	5.14739	2.36384	5.30617e-24	1.15735e-21
68	327127	otud4	OTU deubiquitinase 4	5.12382	2.35722	8.85826e-40	1.46001e-37
110	30648	psme1	proteasome activator subunit 1	5.10871	2.35296	2.98304e-29	8.71468e-27
17	321046	c3a.1	complement C3a, tandem duplicate 1	5.10038	2.35061	3.2165e-105	1.06196e-102
89	797792	pargl	poly (ADP-ribose) glycohydrolase, like	5.02426	2.32891	6.469e-35	2.44501e-32
85	561607	hephl1a	hephaestin-like 1a	4.98519	2.31765	3.28352e-35	9.69661e-33
115	103910258	si:cabz01069012.2	si:cabz01069012.2	4.87755	2.28616	3.498e-28	9.77477e-26	Predicted to have NACHT Domain and leucine-rich repeat (NLR)	N/A (only genes with >100-Fold up-regulation were investigated)	GenBank listed Feature: Predicted NTPase, NACHT family domain, leucine-rich repeat, Stonustoxin subunit alpha, NACHT domain, Fish-specific NACHT associated domain, Leucine-rich repeats (LRRs), ribonuclease inhibitor (RI)-like subfamily.	N/A
212	692298	ftr14	finTRIM family, member 14	4.79792	2.26241	9.79273e-18	9.03562e-15
108	550351	lgals3bp.2	galectin 3 binding protein, tandem duplicate 2	4.70542	2.23432	3.03496e-29	6.97285e-27
172	337597	lgals9l1	lectin, galactoside-binding, soluble, 9 (galectin 9)-like 1	4.69653	2.2316	7.39152e-21	1.07871e-18
80	393175	erap1b	endoplasmic reticulum aminopeptidase 1b	4.64161	2.21463	1.15241e-36	3.57437e-34
138	570622	gbp2	guanylate binding protein 2	4.60288	2.20254	3.49775e-25	7.33534e-23
71	100137610	hdhd5	haloacid dehalogenase like hydrolase domain containing 5	4.51768	2.17558	7.62734e-40	3.48819e-37
58	403013	irf9	interferon regulatory factor 9	4.46187	2.15765	1.31266e-45	4.85644e-43
239	103910098	LOC103910098	complement C1q-like protein 3	4.35145	2.1215	3.4228e-15	2.80139e-12
66	324211	nampt2	nicotinamide phosphoribosyltransferase 2	4.33414	2.11575	3.50098e-41	7.77371e-39
46	566858	mov10a	Mov10 RISC complex RNA helicase a	4.27657	2.09645	5.39693e-51	1.06777e-48
234	101882156	si:dkey-181f22.4	si:dkey-181f22.4	4.25099	2.0878	6.96304e-15	8.79849e-13	Uncharacterized Serine/Threonine protein kinase	N/A (only genes with >100-Fold up-regulation were investigated)	GenBank listed Feature: Serine/Threonine protein kinases, Death Domain Superfamily of protein-protein interaction domains, Protein Kinases, catalytic domain	N/A
121	564068	erap1a	endoplasmic reticulum aminopeptidase 1a	4.24245	2.0849	1.43074e-27	3.83939e-25
221	570584	moxd1	monooxygenase, DBH-like 1	4.11574	2.04115	3.23803e-16	9.32562e-14
103	567858	ponzr1	plac8 onzin related protein 1	3.9882	1.99574	4.95703e-31	2.24319e-28
198	553297	cfh	complement factor H	3.9164	1.96953	2.78939e-18	3.49563e-16
219	554157	ctss2.1	cathepsin S, ortholog2, tandem duplicate 1	3.89135	1.96027	9.12152e-16	7.55982e-14
168	791524	grna	granulin a	3.84249	1.94204	3.78391e-21	7.57645e-19
94	327320	f5	coagulation factor V	3.78762	1.92129	5.8418e-33	5.69868e-31
218	83917	psma6l	proteasome 20S subunit alpha 6, like	3.78194	1.91912	3.82036e-16	7.19075e-14
136	792676	nmi	N-myc (and STAT) interactor	3.78122	1.91885	2.99421e-25	5.46291e-23
201	494155	serpinb1l1	serpin peptidase inhibitor, clade B (ovalbumin), member 1, like 1	3.75897	1.91034	5.90074e-18	8.68032e-16
206	101882375	LOC101882375	uncharacterized LOC101882375	3.53637	1.82227	2.42142e-17	2.95054e-15	Uncharacterized protein	N/A (only genes with >100-Fold up-regulation were investigated)	GenBank listed Feature: N/A none listed	N/A
55	30768	stat1a	signal transducer and activator of transcription 1a	3.43867	1.78185	5.94766e-47	6.11085e-45
179	567278	lect2.1	leukocyte cell derived chemotaxin 2, tandem duplicate 1	3.41257	1.77086	3.91469e-19	2.45109e-17
119	436820	psmf1	proteasome inhibitor subunit 1	3.27399	1.71105	1.04095e-27	2.19575e-25
73	565074	c3a.3	complement C3a, tandem duplicate 3	3.26513	1.70714	6.03361e-38	4.68027e-36
151	100136852	zgc:174863	zgc:174863	3.18348	1.6706	2.30886e-23	3.75669e-21	Uncharacterized protein	N/A (only genes with >100-Fold up-regulation were investigated)	GenBank listed Feature: N/A none listed	N/A
77	494039	c3a.6	complement C3a, tandem duplicate 6	3.11603	1.63971	1.75982e-37	1.12605e-35
61	554141	c9	complement component 9	3.10696	1.6355	1.75623e-42	1.6303e-40
124	100000085	cd68	CD68 molecule	3.04483	1.60636	9.17643e-27	6.78591e-25
228	100004703	tdrd7b	tudor domain containing 7 b	2.99963	1.58478	2.79941e-15	3.98673e-13
250	100001092	eif2ak2 (PKR)	eukaryotic translation initiation factor 2-alpha kinase 2	2.85414	1.51306	1.09639e-13	1.40932e-11
227	798572	ms4a17a.14	membrane-spanning 4-domains, subfamily A, member 17A.14	2.781	1.4756	3.17607e-15	3.47172e-13
171	337514	mpx	myeloid-specific peroxidase	2.77058	1.47019	1.06087e-20	9.09176e-19
238	553633	parp12b	poly (ADP-ribose) polymerase family, member 12b	2.7449	1.45675	1.08658e-14	2.12798e-12
150	554998	pdia4	protein disulfide isomerase family A, member 4	2.72458	1.44603	2.49091e-23	1.56573e-21
99	110437775	LOC110437775	retinal rod rhodopsin-sensitive cGMP 3',5'-cyclic phosphodiesterase subunit gamma-like	2.65051	1.40627	8.68956e-32	9.95167e-30
182	393758	pde6ha	phosphodiesterase 6H, cGMP-specific, cone, gamma, paralog a	2.64494	1.40324	2.40812e-19	4.29627e-17
236	561108	cyldl	cylindromatosis (turban tumor syndrome), like	2.619	1.38902	1.46781e-14	1.99868e-12
106	393102	cmtr1	cap methyltransferase 1	2.59803	1.37742	1.49612e-29	1.33079e-27
200	326058	scrn3	secernin 3	2.52214	1.33465	8.16765e-18	8.66372e-16
162	567159	tnfaip2a	tumor necrosis factor, alpha-induced protein 2a	2.50804	1.32656	4.98255e-22	7.63163e-20
93	558619	shisa10.1	shisa family member 10, tandem duplicate 1	2.4819	1.31144	2.20008e-33	2.54332e-31
69	321315	calr3b	calreticulin 3b	2.45192	1.29391	1.48802e-39	1.96339e-37
82	58119	adar	adenosine deaminase RNA specific	2.4508	1.29326	2.18594e-35	1.31343e-33
109	100330160	nampt1	nicotinamide phosphoribosyltransferase 1	2.44225	1.28821	7.3812e-29	7.58955e-27
143	100006868	LOC100006868	alpha-2-macroglobulin-like	2.43437	1.28355	1.7183e-23	6.74432e-22
242	556826	tap2t	transporter associated with antigen processing, subunit type t, teleost specific	2.42632	1.27877	2.08793e-14	3.78983e-12
231	100004663	ifi27.8	interferon alpha inducible protein 27.8	2.40908	1.26848	2.97514e-15	5.65735e-13
185	100535428	LOC100535428	NACHT, LRR and PYD domains-containing protein 3-like	2.37028	1.24506	4.0846e-19	4.68398e-17
180	378848	hspa5	heat shock protein 5	2.36444	1.2415	8.11392e-19	2.55255e-17
144	378986	fga	fibrinogen alpha chain	2.35613	1.23642	1.91317e-23	7.50775e-22
159	108179231	LOC108179231	alpha-2-macroglobulin-like	2.32605	1.21788	1.28072e-21	4.56115e-20
186	559122	cfhl4	complement factor H like 4	2.31609	1.21169	7.92153e-19	5.7553e-17
114	337315	fgb	fibrinogen beta chain	2.3009	1.2022	2.43501e-27	8.96763e-26
226	557797	itgb2	integrin, beta 2	2.28975	1.19519	2.16802e-15	1.55881e-13
145	386590	hsp90b1	heat shock protein 90, beta (grp94), member 1	2.27346	1.18489	2.10886e-23	8.23562e-22
132	327133	hyou1	hypoxia up-regulated 1	2.26418	1.17899	1.70783e-25	1.17792e-23
170	562474	setx	senataxin	2.26064	1.17673	1.32781e-20	8.75391e-19
249	406829	far1	fatty acyl CoA reductase 1	2.2573	1.1746	1.36131e-13	1.35656e-11
123	791453	mhc1zba	major histocompatibility complex class I ZBA	2.25384	1.17238	1.92923e-26	6.58507e-25
166	100006895	LOC100006895	alpha-2-macroglobulin-like	2.22503	1.15383	1.33554e-20	3.96397e-19
98	791742	b2ml	beta-2-microglobulin, like	2.18823	1.12976	3.48683e-32	1.49378e-30
247	326062	si:dkey-23k10.5	si:dkey-23k10.5	2.17171	1.11883	2.42847e-13	1.32864e-11	Uncharacterized P-loop containing Nucleoside Triphosphate Hydrolase	N/A (only genes with >100-Fold up-regulation were investigated)	GenBank listed Feature: P-loop containing Nucleoside Triphosphate Hydrolases	N/A
116	100006972	a2ml	alpha-2-macroglobulin-like	2.15918	1.11049	2.40581e-27	1.17441e-25
153	406327	fgg	fibrinogen gamma chain	2.1569	1.10896	1.33832e-22	4.94296e-21
233	566749	smc5	structural maintenance of chromosomes 5	2.14984	1.10423	1.53664e-14	8.60006e-13
244	322485	agt	angiotensinogen	2.12118	1.08487	1.08882e-13	4.06122e-12
118	84702	cp	ceruloplasmin	2.09927	1.06988	4.91265e-27	1.7479e-25
222	795545	LOC795545	uncharacterized LOC795545	2.09176	1.06472	1.83436e-15	1.07749e-13	Uncharacterized ncRNA >2-fold upregulated	N/A (only genes with >100-Fold up-regulation were investigated)		Zebrafish non-coding Infection Response Element 5 (ZNIRE-5)
224	791479	selenop2	selenoprotein P2	2.07806	1.05524	3.5882e-15	1.45787e-13
223	58154	dnajc3b	DnaJ (Hsp40) homolog, subfamily C, member 3b	2.03094	1.02215	1.46791e-15	1.39647e-13
207	565155	hsp90aa1.2	heat shock protein 90, alpha (cytosolic), class A member 1, tandem duplicate 2	2.02571	1.01843	6.6441e-17	3.45073e-15
154	798456	si:ch211-281l24.3	si:ch211-281l24.3	2.01936	1.0139	1.91702e-22	5.22623e-21	Uncharacterized Leucine-rich repeat (LRR) containing protein.	N/A (only genes with >100-Fold up-regulation were investigated)	GenBank listed Feature: Fibronectin type 3 domain, Leucine-rich repeats (LRRs), ribonuclease inhibitor (RI)-like subfamily, leucine-rich repeat, leucine-rich repeat, RING-finger domain	N/A
213	567029	rrbp1b	ribosome binding protein 1b	2.00459	1.00331	1.90137e-16	1.30819e-14
230	110438378	LOC110438378	mucin-2-like	1.94427	0.95923	1.12418e-14	5.54169e-13
215	30248	calr3a	calreticulin 3a	1.68839	0.755649	7.71268e-16	2.02715e-14
204	378851	pdia3	protein disulfide isomerase family A, member 3	1.6503	0.722729	8.0919e-17	2.24614e-15
237	321453	ctsla	cathepsin La	1.62961	0.70453	9.70233e-14	2.01702e-12
243	560745	eef1db	eukaryotic translation elongation factor 1 delta b (guanine nucleotide exchange protein)	1.59767	0.675972	2.32323e-13	4.01392e-12
245	393665	ndrg1b	N-myc downstream regulated 1b	0.595314	-0.748278	2.153e-13	4.93232e-12
246	140633	per2	period circadian clock 2	0.488995	-1.03211	1.97975e-13	7.32692e-12
155	569558	ahsg1	alpha-2-HS-glycoprotein 1	0.290339	-1.78419	3.63713e-23	5.76517e-21
129	541404	cdc42ep2	CDC42 effector protein (Rho GTPase binding) 2	0.281623	-1.82817	1.29227e-26	4.66924e-24
148	336726	rpl27a	ribosomal protein L27a	0.000253383	-11.9464	6.8238e-24	1.15735e-21

## Sheet: Table S5
Table S5. Raw output of DESeq2 in zebrafish larvae infected with CyHV-3 at 2 dpi. Gene symbol, Gene Name/Description and Fold-Change columns have been added. Genes are arranged in order of ascending FDR-adjusted p-value. Genes included in analysis and identified as exhibiting extreme count outliers in samples (detected by Cook's distance) are assigned "NA" p-values. Genes that were not expressed,…
NCBI/Entrez/GenBank Gene ID	Gene symbol	Gene Name/Description	baseMean	Log2FoldChange	Fold Change	lfcSE	stat	p-value	FDR adjusted p-value	weight
555303	si:dkeyp-118h9.7	si:dkeyp-118h9.7	7391.65	7.7197	210.796	0.160511	48.0944	<1.64E-294	<1.64E-294	4.36697
403118	ifi27.1	interferon alpha inducible protein 27.1	2047.82	7.56069	188.797	0.206137	36.678	1.64036e-294	4.04102e-291	4.36697
393524	zgc:65811	zgc:65811	1623.79	6.87419	117.311	0.189768	36.2242	2.53042e-287	3.54123e-284	5.12482
405809	lgals3bp.1	galectin 3 binding protein, tandem duplicate 1	1971.26	4.23422	18.8203	0.117393	36.0688	7.00613e-285	9.91824e-282	3.79966
368481	stat1b	signal transducer and activator of transcription 1b	2473.87	7.61203	195.637	0.221418	34.3786	5.27563e-259	5.19859e-256	4.36697
335618	wu:fj29h11	wu:fj29h11	4082.83	4.61521	24.5086	0.1395	33.084	5.04387e-240	4.76024e-237	3.79966
503775	rnf213a	ring finger protein 213a	2836.34	3.49992	11.3131	0.121342	28.8434	6.12889e-183	4.95793e-180	3.79966
100536767	znfx1	zinc finger, NFX1-type containing 1	1405.19	5.4207	42.8344	0.195118	27.7816	7.24083e-170	5.08011e-167	3.83342
393650	irf7	interferon regulatory factor 7	850.072	5.81172	56.1696	0.219625	26.462	2.65611e-154	3.17285e-151	2.00132
563001	rnf213b	ring finger protein 213b	874.605	7.16505	143.515	0.273757	26.173	5.39385e-151	4.90895e-148	2.36413
553517	si:ch73-252i11.1	si:ch73-252i11.1	732.079	3.8867	14.7916	0.14978	25.9494	1.84571e-148	1.58206e-145	2.28198
570654	helz2b	helicase with zinc finger 2b	1168.98	3.55597	11.7613	0.141633	25.107	4.17382e-139	1.96549e-136	3.80752
556024	mov10b.1	Moloney leukemia virus 10b, tandem duplicate 1	789.088	5.60696	48.7375	0.225211	24.8965	8.12137e-137	6.71631e-134	2.00132
558956	isg15	ISG15 ubiquitin like modifier	1302.67	8.78587	441.377	0.367155	23.9296	1.50792e-126	5.30678e-124	4.36697
100302471	ifi27.4	interferon alpha inducible protein 27.4	495.42	6.50445	90.789	0.285384	22.7919	5.51937e-115	4.17188e-112	1.8977
100538089	ifi44g	interferon induced protein 44g	382.285	4.48271	22.3579	0.204069	21.9666	6.00556e-107	7.96288e-104	1.0142
321046	c3a.1	complement C3a, tandem duplicate 1	11178.6	2.35061	5.10038	0.1079	21.785	3.2165e-105	1.06196e-102	3.83342
677742	lgals3bp.3	galectin 3 binding protein, tandem duplicate 3	343.291	4.67651	25.5723	0.216138	21.6367	8.11099e-104	1.11811e-100	0.867122
567195	parp12a	poly (ADP-ribose) polymerase family, member 12a	646.477	3.90388	14.9688	0.184328	21.179	1.49032e-99	1.1495e-96	1.46818
560440	si:ch211-210p4.6	si:ch211-210p4.6	549.966	3.78758	13.8094	0.179312	21.1229	4.9028e-99	2.77938e-96	1.8977
101884954	LOC101884954	uncharacterized LOC101884954	975.419	3.86716	14.5926	0.183192	21.1099	6.45065e-99	2.7966e-96	2.36328
327284	lgals9l3	lectin, galactoside-binding, soluble, 9 (galectin 9)-like 3	886.996	2.60424	6.08072	0.124792	20.8687	1.03119e-96	4.41945e-94	2.28198
503703	pkz	protein kinase containing Z-DNA binding domains	401.635	5.84292	57.3977	0.288356	20.2629	2.7356e-91	2.98555e-88	0.857161
562461	helz2a	helicase with zinc finger 2a	1536.08	7.02883	130.584	0.360766	19.4831	1.52817e-84	3.59816e-82	3.80752
558285	ifi27.7	interferon alpha inducible protein 27.7	376.049	2.95124	7.73415	0.154287	19.1282	1.47011e-81	9.5554e-79	1.32411
30604	cfb	complement factor B	1167.31	2.57355	5.95271	0.135807	18.95	4.41455e-80	8.36556e-78	4.36697
562648	parp14rs4	poly(ADP-ribose) polymerase family member 14-related sequence 4	593.363	3.38	10.4107	0.179688	18.8104	6.21149e-79	3.10888e-76	1.59217
791754	parp14rs1	poly(ADP-ribose) polymerase family member 14-related sequence 1	737.854	2.87813	7.35196	0.153519	18.7477	2.02088e-78	6.57096e-76	2.36328
559844	dhrs13b.2	dehydrogenase/reductase (SDR family) member 13b.2	263.385	4.27804	19.4008	0.227687	18.7892	9.26408e-79	1.07458e-75	0.639628
570478	cmpk2	cytidine monophosphate (UMP-CMP) kinase 2, mitochondrial	501.222	7.76862	218.066	0.415112	18.7145	3.77009e-78	1.84167e-75	1.46818
556241	si:dkey-85k7.12	si:dkey-85k7.12	588.194	8.22242	298.673	0.440239	18.6772	7.59275e-78	3.1939e-75	1.64997
792160	irf1b	interferon regulatory factor 1b	676.775	3.14807	8.86471	0.171476	18.3587	2.81097e-75	8.05493e-73	2.34642
553316	LOC553316	GTPase IMAP family member 4	258.982	5.95981	62.2416	0.329484	18.0883	3.94119e-73	2.93426e-70	0.875744
100001302	uba7	ubiquitin-like modifier activating enzyme 7	321.229	3.82983	14.2198	0.211948	18.0697	5.5254e-73	5.27679e-70	0.662638
559610	ifi35	interferon-induced protein 35	303.767	3.29366	9.80594	0.185452	17.7601	1.4391e-70	1.02024e-67	0.867122
566261	c4	complement component 4	318.553	3.0958	8.54923	0.177118	17.4787	2.08291e-68	1.45234e-65	0.857161
557223	si:ch211-1a19.3	si:ch211-1a19.3	329.521	2.92598	7.5999	0.167566	17.4616	2.80772e-68	1.90481e-65	0.857161
565200	stat2	signal transducer and activator of transcription 2	881.94	2.64642	6.2611	0.152508	17.3526	1.88455e-67	5.33175e-65	2.00132
565759	ifih1	interferon induced with helicase C domain 1	202.925	4.24858	19.0085	0.244314	17.3898	9.85094e-68	8.2016e-65	0.662638
393144	trim25	tripartite motif containing 25	305.585	2.77098	6.82573	0.160175	17.2997	4.72924e-67	2.9048e-64	0.875744
110439038	LOC110439038	uncharacterized LOC110439038	627.184	3.33194	10.0697	0.197955	16.8318	1.42644e-63	3.89928e-61	1.91976
563420	si:ch211-245h14.1	si:ch211-245h14.1	162.409	4.39663	21.0629	0.270755	16.2384	2.69753e-59	1.61219e-56	0.857161
101882987	samd9l	sterile alpha motif domain containing 9 like	177.394	4.30854	19.8153	0.268514	16.0459	6.10972e-58	3.56658e-55	0.857161
360142	mxa	myxovirus (influenza) resistance A	729.168	9.5348	741.754	0.603706	15.7938	3.43455e-56	7.15769e-54	2.34642
100537840	LOC100537840	E3 ubiquitin-protein ligase rnf213-alpha-like	240.202	3.59654	12.0967	0.236113	15.2322	2.16029e-52	2.10872e-49	0.489828
566858	mov10a	Mov10 RISC complex RNA helicase a	727.882	2.09645	4.27657	0.139574	15.0204	5.39693e-51	1.06777e-48	2.36413
100005283	gig2e	grass carp reovirus (GCRV)-induced gene 2e	192.581	3.87707	14.6932	0.257706	15.0446	3.7483e-51	2.00187e-48	0.857161
100332428	LOC100332428	poly [ADP-ribose] polymerase 14	219.472	3.68243	12.8387	0.245864	14.9775	1.03025e-50	9.42798e-48	0.489828
569187	phf11	PHD finger protein 11	150.171	4.74645	26.8426	0.31923	14.8684	5.28339e-50	2.70655e-47	0.857161
337166	il4i1	interleukin 4 induced 1	341.126	8.02201	259.936	0.541314	14.8195	1.09557e-49	5.50009e-47	0.857161
100003994	zc3h7ba	zinc finger CCCH-type containing 7Ba	296.675	2.43797	5.41878	0.165108	14.7659	2.43054e-49	1.17089e-46	0.875744
555278	zmp:0000000912	zmp:0000000912	294.799	7.80831	224.149	0.529211	14.7546	2.87237e-49	1.37062e-46	0.867122
571584	marco	macrophage receptor with collagenous structure	230.189	3.25252	9.53028	0.22153	14.682	8.40139e-49	6.96295e-46	0.489828
564854	irf3	interferon regulatory factor 3	149.847	3.63908	12.4586	0.25041	14.5324	7.54794e-48	2.53701e-45	1.18542
30768	stat1a	signal transducer and activator of transcription 1a	1825.92	1.78185	3.43867	0.123823	14.3904	5.94766e-47	6.11085e-45	3.80752
100000781	fasn2	fatty acid synthase 2	138.543	4.37221	20.7094	0.302049	14.4752	1.73846e-47	1.008e-44	0.662638
100170820	ccl34a.4	chemokine (C-C motif) ligand 34a, duplicate 4	139.977	4.17463	18.0588	0.293923	14.2031	8.76058e-46	4.85644e-43	0.669188
403013	irf9	interferon regulatory factor 9	342.363	2.15765	4.46187	0.152217	14.1748	1.31266e-45	4.85644e-43	1.0142
557230	si:ch211-244b2.3	si:ch211-244b2.3	203.566	3.07732	8.44045	0.217186	14.169	1.42433e-45	6.05978e-43	0.857161
30647	psme2	proteasome activator subunit 2	275.886	2.42061	5.35398	0.171955	14.077	5.25903e-45	2.15347e-42	0.875744
554141	c9	complement component 9	4491.52	1.6355	3.10696	0.119728	13.6601	1.75623e-42	1.6303e-40	3.79966
100148871	dhx58	DEXH (Asp-Glu-X-His) box polypeptide 58	1033.71	6.79021	110.677	0.50231	13.518	1.22511e-41	1.81192e-39	2.34642
492515	ftr72	finTRIM family, member 72	160.76	6.46528	88.3573	0.477366	13.5437	8.63794e-42	2.48862e-39	1.18542
570456	rsad2	radical S-adenosyl methionine domain containing 2	881.885	9.40146	676.271	0.698376	13.4619	2.62121e-41	4.40318e-39	2.00132
557652	mdp1	magnesium dependent phosphatase 1	127.55	3.46057	11.0087	0.256067	13.5143	1.28747e-41	6.36848e-39	0.669188
324211	nampt2	nicotinamide phosphoribosyltransferase 2	484.124	2.11575	4.33414	0.157416	13.4405	3.50098e-41	7.77371e-39	1.46818
110439344	LOC110439344	poly [ADP-ribose] polymerase 12-like	118.198	3.66267	12.6641	0.275578	13.2909	2.61496e-40	1.12954e-37	0.743448
327127	otud4	OTU deubiquitinase 4	460.57	2.35722	5.12382	0.178587	13.1993	8.85826e-40	1.46001e-37	1.91976
321315	calr3b	calreticulin 3b	1049.91	1.29391	2.45192	0.0983204	13.1601	1.48802e-39	1.96339e-37	2.36328
100034470	tapbp.2	TAP binding protein (tapasin), tandem duplicate 2	197.138	3.18928	9.12156	0.241095	13.2283	6.02076e-40	2.159e-37	0.857161
100137610	hdhd5	haloacid dehalogenase like hydrolase domain containing 5	241.891	2.17558	4.51768	0.164685	13.2105	7.62734e-40	3.48819e-37	0.662638
101882419	urgcp	upregulator of cell proliferation	115.508	3.84431	14.3632	0.291855	13.172	1.27201e-39	5.68029e-37	0.669188
565074	c3a.3	complement C3a, tandem duplicate 3	2687.12	1.70714	3.26513	0.132569	12.8774	6.03361e-38	4.68027e-36	3.79966
561680	ftr56	finTRIM family, member 56	170.433	3.189	9.11978	0.245271	13.002	1.19246e-38	5.17843e-36	0.669541
794891	ccl19a.1	chemokine (C-C motif) ligand 19a, tandem duplicate 1	196.394	3.41779	10.687	0.262766	13.007	1.11687e-38	6.94101e-36	0.461614
100005143	ifi44f3	interferon induced protein 44f3	108.479	4.40115	21.129	0.336317	13.0863	3.94229e-39	1.01467e-35	0.109995
494039	c3a.6	complement C3a, tandem duplicate 6	1228.65	1.63971	3.11603	0.128157	12.7945	1.75982e-37	1.12605e-35	4.36697
563828	si:ch1073-280e3.1	si:ch1073-280e3.1	145.253	2.82075	7.06528	0.220163	12.8121	1.40281e-37	7.37956e-35	0.524366
767787	hpxb	hemopexin b	407.036	3.06476	8.36729	0.241663	12.682	7.44508e-37	2.3656e-34	0.857161
393175	erap1b	endoplasmic reticulum aminopeptidase 1b	198.389	2.21463	4.64161	0.175101	12.6477	1.15241e-36	3.57437e-34	0.867122
110440103	LOC110440103	uncharacterized LOC110440103	107.273	5.14804	35.458	0.407887	12.6212	1.61295e-36	1.04428e-33	0.410282
58119	adar	adenosine deaminase RNA specific	1522.51	1.29326	2.4508	0.104175	12.4143	2.18594e-35	1.31343e-33	4.36697
100150225	si:dkey-23k10.3	si:dkey-23k10.3	106.178	4.22739	18.7315	0.336183	12.5747	2.9098e-36	1.87836e-33	0.401575
565601	ifi44c2	interferon induced protein 44c2	110.349	5.66494	50.7359	0.451385	12.5501	3.96959e-36	9.24391e-33	0.109995
561607	hephl1a	hephaestin-like 1a	236.381	2.31765	4.98519	0.187184	12.3817	3.28352e-35	9.69661e-33	0.857161
798459	ftr73	finTRIM family, member 73	107.529	5.07002	33.5915	0.407516	12.4413	1.55978e-35	9.7176e-33	0.401575
797531	ftr88	finTRIM family, member 88	102.577	4.41851	21.3847	0.352482	12.5354	4.7792e-36	1.07455e-32	0.109995
767688	rarres3	retinoic acid receptor responder 3	96.5546	4.12223	17.4147	0.333155	12.3733	3.64523e-35	2.36139e-32	0.37743
797792	pargl	poly (ADP-ribose) glycohydrolase, like	324.127	2.32891	5.02426	0.188925	12.3272	6.469e-35	2.44501e-32	0.639628
566084	si:ch211-91p5.3	si:ch211-91p5.3	147.058	2.85596	7.23984	0.232824	12.2666	1.36929e-34	2.76147e-32	1.18542
558721	LOC558721	uncharacterized LOC558721	246.316	8.22981	300.207	0.670467	12.2747	1.23784e-34	4.4168e-32	0.662638
30400	b2m	beta-2-microglobulin	142.284	3.24931	9.50909	0.266054	12.213	2.65076e-34	9.35551e-32	0.662638
558619	shisa10.1	shisa family member 10, tandem duplicate 1	1100.54	1.31144	2.4819	0.108928	12.0396	2.20008e-33	2.54332e-31	2.00132
327320	f5	coagulation factor V	965.148	1.92129	3.78762	0.160659	11.9588	5.8418e-33	5.69868e-31	2.34642
558363	ifi27.6	interferon alpha inducible protein 27.6	208.405	7.98876	254.014	0.664854	12.0158	2.93449e-33	7.6646e-31	0.867122
101883776	LOC101883776	uncharacterized LOC101883776	137.178	3.48148	11.1694	0.290361	11.9902	4.00169e-33	1.22968e-30	0.727673
360145	mxc	myxovirus (influenza virus) resistance C	275.86	2.74627	6.70979	0.229316	11.9759	4.75186e-33	1.22968e-30	0.857161
791742	b2ml	beta-2-microglobulin, like	2754.25	1.12976	2.18823	0.0956658	11.8095	3.48683e-32	1.49378e-30	5.12482
110437775	LOC110437775	retinal rod rhodopsin-sensitive cGMP 3',5'-cyclic phosphodiesterase subunit gamma-like	532.795	1.40627	2.65051	0.119862	11.7325	8.68956e-32	9.95167e-30	1.8977
566074	si:ch211-199g17.2	si:ch211-199g17.2	188.784	2.5062	5.68121	0.213082	11.7616	6.15323e-32	1.52681e-29	0.867122
100333043	tap1	transporter 1, ATP-binding cassette, sub-family B (MDR/TAP)	128.421	3.3546	10.2291	0.288364	11.6332	2.79336e-31	8.17769e-29	0.727673
101882678	si:ch73-223f5.1	si:ch73-223f5.1	113.245	3.95654	15.5252	0.341465	11.587	4.79847e-31	1.51257e-28	0.669188
567858	ponzr1	plac8 onzin related protein 1	241.994	1.99574	3.9882	0.172281	11.5842	4.95703e-31	2.24319e-28	0.461614
360143	mxb	myxovirus (influenza) resistance B	1070.89	13.5332	11855.2	1.18581	11.4127	3.61437e-30	3.73632e-28	2.00132
565414	ftr63	finTRIM family, member 63	148.593	2.54463	5.8346	0.222889	11.4166	3.45514e-30	8.16503e-28	0.867122
393102	cmtr1	cap methyltransferase 1	698.847	1.37742	2.59803	0.12202	11.2885	1.49612e-29	1.33079e-27	2.28198
100535167	LOC100535167	uncharacterized LOC100535167	1004.99	11.5848	3071.57	1.03256	11.2195	3.27084e-29	2.80305e-27	2.34642
550351	lgals3bp.2	galectin 3 binding protein, tandem duplicate 2	193.349	2.23432	4.70542	0.199029	11.2261	3.03496e-29	6.97285e-27	0.867122
100330160	nampt1	nicotinamide phosphoribosyltransferase 1	641.674	1.28821	2.44225	0.115563	11.1473	7.3812e-29	7.58955e-27	1.91976
30648	psme1	proteasome activator subunit 1	176.363	2.35296	5.10871	0.209568	11.2277	2.98304e-29	8.71468e-27	0.669541
101885027	LOC101885027	uncharacterized LOC101885027	100.718	6.24969	76.093	0.556109	11.2383	2.64568e-29	1.35875e-26	0.37743
101883708	LOC101883708	uncharacterized LOC101883708	353.574	2.59125	6.02622	0.236411	10.9608	5.89763e-28	7.11593e-26	1.59217
103910140	LOC103910140	CD59 glycoprotein-like	125.118	3.69643	12.9639	0.335303	11.0241	2.92331e-28	7.6493e-26	0.727673
337315	fgb	fibrinogen beta chain	2428.59	1.2022	2.3009	0.110989	10.8317	2.43501e-27	8.96763e-26	5.12482
103910258	si:cabz01069012.2	si:cabz01069012.2	184.185	2.28616	4.87755	0.207682	11.008	3.498e-28	9.77477e-26	0.669541
100006972	a2ml	alpha-2-macroglobulin-like	6639.59	1.11049	2.15918	0.102511	10.8328	2.40581e-27	1.17441e-25	3.79966
436615	gbp1	guanylate binding protein 1	194.188	2.84626	7.19134	0.258247	11.0215	3.01115e-28	1.19958e-25	0.461614
84702	cp	ceruloplasmin	2978.48	1.06988	2.09927	0.0993644	10.7673	4.91265e-27	1.7479e-25	5.12482
436820	psmf1	proteasome inhibitor subunit 1	271.703	1.71105	3.27399	0.156844	10.9093	1.04095e-27	2.19575e-25	0.857161
30163	tapbp.1	TAP binding protein (tapasin), tandem duplicate 1	175.629	2.97381	7.8561	0.272338	10.9196	9.29164e-28	2.51418e-25	0.662638
564068	erap1a	endoplasmic reticulum aminopeptidase 1a	211.579	2.0849	4.24245	0.191621	10.8803	1.43074e-27	3.83939e-25	0.662638
337663	mxe	myxovirus (influenza virus) resistance E	723.328	11.1091	2208.92	1.03273	10.7571	5.48802e-27	4.09398e-25	2.36413
791453	mhc1zba	major histocompatibility complex class I ZBA	1860	1.17238	2.25384	0.11018	10.6406	1.92923e-26	6.58507e-25	5.12482
100000085	cd68	CD68 molecule	734.779	1.60636	3.04483	0.149993	10.7096	9.17643e-27	6.78591e-25	2.34642
571364	ifi44f5	interferon-induced protein 44f5	97.7597	4.52538	23.0291	0.416706	10.8599	1.78926e-27	7.50659e-25	0.410282
566020	gig2o	grass carp reovirus (GCRV)-induced gene 2o	80.818	3.35382	10.2235	0.309541	10.8348	2.35476e-27	1.20598e-24	0.333425
334026	dtx3lb.2	deltex E3 ubiquitin ligase 3L b, tandem duplicate 2	144.568	2.63601	6.2161	0.245164	10.7521	5.79582e-27	1.34939e-24	0.727673
541512	si:ch211-244b2.4	si:ch211-244b2.4	155.487	2.45873	5.49732	0.229429	10.7167	8.49454e-27	2.13263e-24	0.669541
541404	cdc42ep2	CDC42 effector protein (Rho GTPase binding) 2	207.852	-1.82817	0.281623	0.171211	-10.6779	1.29227e-26	4.66924e-24	0.461614
108004533	si:dkey-211g8.8	si:dkey-211g8.8	528.188	12.5136	5847.61	1.18715	10.5409	5.59658e-26	5.8177e-24	1.59217
798787	rnasel3	ribonuclease like 3	188.793	2.63353	6.20541	0.247878	10.6243	2.2982e-26	7.70611e-24	0.489828
327133	hyou1	hypoxia up-regulated 1	1051.36	1.17899	2.26418	0.112979	10.4355	1.70783e-25	1.17792e-23	2.36328
797384	btr29	bloodthirsty-related gene family, member 29	69.6789	5.10832	34.4952	0.482068	10.5967	3.08692e-26	1.50872e-23	0.331
793246	lect2.2	leukocyte cell derived chemotaxin 2, tandem duplicate 2	97.7201	2.86934	7.30732	0.269568	10.6442	1.855e-26	2.70788e-23	0.109995
767632	zgc:152658	zgc:152658	113.708	7.11029	138.169	0.680135	10.4542	1.40121e-25	3.06898e-23	0.727673
792676	nmi	N-myc (and STAT) interactor	306.719	1.91885	3.78122	0.184825	10.382	2.99421e-25	5.46291e-23	0.867122
555334	itln3	intelectin 3	187.695	3.22046	9.32083	0.308788	10.4294	1.82102e-25	5.83865e-23	0.489828
570622	gbp2	guanylate binding protein 2	139.217	2.20254	4.60288	0.212453	10.3672	3.49775e-25	7.33534e-23	0.743448
103911798	dtx3lb.3	deltex E3 ubiquitin ligase 3L b, tandem duplicate 3	84.2387	3.09637	8.55262	0.297874	10.3949	2.61562e-25	9.86824e-23	0.410282
100148554	ifi44a1	interferon induced protein 44a1	222.504	8.8229	452.854	0.855688	10.3109	6.29205e-25	1.12814e-22	0.857161
567114	ythdc2	YTH domain containing 2	83.8001	2.91297	7.53167	0.280354	10.3903	2.74412e-25	1.29255e-22	0.323965
100332228	si:ch73-24k9.2	si:ch73-24k9.2	92.8521	2.93136	7.62827	0.284575	10.3008	6.98502e-25	2.63556e-22	0.401575
100006868	LOC100006868	alpha-2-macroglobulin-like	1703.8	1.28355	2.43437	0.128508	9.98811	1.7183e-23	6.74432e-22	3.83342
378986	fga	fibrinogen alpha chain	3450.5	1.23642	2.35613	0.123921	9.97745	1.91317e-23	7.50775e-22	3.80752
386590	hsp90b1	heat shock protein 90, beta (grp94), member 1	2182.96	1.18489	2.27346	0.118872	9.96778	2.10886e-23	8.23562e-22	3.79966
100150889	tapbpl	TAP binding protein like	96.096	2.72664	6.61914	0.265046	10.2875	8.02707e-25	1.07546e-21	0.109995
100270764	cd40	CD40 molecule, TNF receptor superfamily member 5	114.69	2.36384	5.14739	0.233952	10.1039	5.30617e-24	1.15735e-21	0.669188
336726	rpl27a	ribosomal protein L27a	365.464	-11.9464	0.000253383	1.18524	-10.0793	6.8238e-24	1.15735e-21	0.857161
557256	vwa10.1	von Willebrand factor A domain containing 10, tandem duplicate 1	121.42	2.88289	7.37626	0.286117	10.0759	7.06098e-24	1.37148e-21	0.743448
554998	pdia4	protein disulfide isomerase family A, member 4	993.841	1.44603	2.72458	0.145312	9.95123	2.49091e-23	1.56573e-21	2.28198
100136852	zgc:174863	zgc:174863	258.056	1.6706	3.18348	0.167752	9.95878	2.30886e-23	3.75669e-21	0.875744
797699	ssuh2.2	ssu-2 homolog, tandem duplicate 2	73.15	5.97382	62.8491	0.595007	10.0399	1.0176e-23	4.35179e-21	0.331
406327	fgg	fibrinogen gamma chain	1398.12	1.10896	2.1569	0.113361	9.78252	1.33832e-22	4.94296e-21	3.80752
798456	si:ch211-281l24.3	si:ch211-281l24.3	1981.53	1.0139	2.01936	0.104031	9.74609	1.91702e-22	5.22623e-21	5.12482
569558	ahsg1	alpha-2-HS-glycoprotein 1	261.79	-1.78419	0.290339	0.179976	-9.91349	3.63713e-23	5.76517e-21	0.875744
30491	c3a.2	complement C3a, tandem duplicate 2	1519.67	3.40451	10.5891	0.3495	9.74108	2.01407e-22	6.36111e-21	4.36697
794824	lgals17	galectin 17	560.281	11.6365	3183.78	1.18431	9.82561	8.73468e-23	7.2549e-21	1.64997
100535316	LOC100535316	E3 ubiquitin-protein ligase rnf213-alpha-like	86.0485	3.42652	10.7519	0.343841	9.96541	2.15987e-23	7.32429e-21	0.401575
108179231	LOC108179231	alpha-2-macroglobulin-like	3024.13	1.21788	2.32605	0.127509	9.55131	1.28072e-21	4.56115e-20	3.79966
100005504	gig2l	grass carp reovirus (GCRV)-induced gene 2l	277.791	11.5867	3075.79	1.19223	9.71854	2.51364e-22	5.28467e-20	0.639628
100007523	ifi44a8	interferon induced protein 44a8	87.2607	6.72433	105.737	0.690158	9.74317	1.97304e-22	6.98609e-20	0.37743
567159	tnfaip2a	tumor necrosis factor, alpha-induced protein 2a	397.66	1.32656	2.50804	0.137487	9.64861	4.98255e-22	7.63163e-20	0.867122
641567	ifit8	interferon-induced protein with tetratricopeptide repeats 8	266.682	11.528	2953.16	1.19542	9.64349	5.23746e-22	7.89437e-20	0.875744
100034563	si:rp71-36a1.3	si:rp71-36a1.3	60.519	4.37646	20.7704	0.4562	9.59329	8.53205e-22	3.35717e-19	0.333425
100536182	LOC100536182	E3 ubiquitin/ISG15 ligase TRIM25-like	93.3028	2.88449	7.38446	0.297549	9.69417	3.19221e-22	3.7844e-19	0.109995
100006895	LOC100006895	alpha-2-macroglobulin-like	4820.84	1.15383	2.22503	0.123996	9.30535	1.33554e-20	3.96397e-19	4.36697
794635	c4b	complement 4B (Chido blood group)	1716.17	3.38339	10.4352	0.363278	9.31349	1.23694e-20	4.19419e-19	3.79966
791524	grna	granulin a	260.992	1.94204	3.84249	0.205759	9.43843	3.78391e-21	7.57645e-19	0.639628
792958	LOC792958	C2H2-type zinc finger protein	80.8047	3.00025	8.00137	0.31558	9.5071	1.96053e-21	7.70458e-19	0.323965
562474	setx	senataxin	639.442	1.17673	2.26064	0.126449	9.30597	1.32781e-20	8.75391e-19	1.91976
337514	mpx	myeloid-specific peroxidase	449.671	1.47019	2.77058	0.15758	9.32978	1.06087e-20	9.09176e-19	1.46818
337597	lgals9l1	lectin, galactoside-binding, soluble, 9 (galectin 9)-like 1	250.593	2.2316	4.69653	0.238215	9.36801	7.39152e-21	1.07871e-18	0.857161
108181536	LOC108181536	uncharacterized LOC108181536	54.5123	5.01831	32.4087	0.53136	9.44427	3.57878e-21	1.44734e-18	0.307525
794323	herc56.2	HECT and RLD domain containing E3 ubiquitin protein ligase 56.2	268.698	9.68126	821.013	1.04172	9.29349	1.49303e-20	2.88639e-18	0.639628
100301512	ftr76	finTRIM family, member 76	67.4069	3.84007	14.3211	0.411914	9.32249	1.13644e-20	4.19057e-18	0.333425
30666	psmb8a	proteasome 20S subunit beta 8A	53.0874	3.85728	14.4929	0.41647	9.26184	2.00935e-20	8.19724e-18	0.299665
100005532	ftr95	finTRIM family, member 95	56.8365	3.25257	9.53061	0.35345	9.20235	3.50197e-20	1.27674e-17	0.333425
110440070	LOC110440070	poly [ADP-ribose] polymerase 14-like	62.2032	5.96658	62.5344	0.651657	9.15601	5.3852e-20	1.9523e-17	0.333425
567278	lect2.1	leukocyte cell derived chemotaxin 2, tandem duplicate 1	442.027	1.77086	3.41257	0.198097	8.93935	3.91469e-19	2.45109e-17	1.91976
378848	hspa5	heat shock protein 5	3342.77	1.2415	2.36444	0.140149	8.85844	8.11392e-19	2.55255e-17	3.79966
110438199	LOC110438199	uncharacterized LOC110438199	51.8197	5.09006	34.0613	0.559262	9.10139	8.91855e-20	3.17965e-17	0.333425
393758	pde6ha	phosphodiesterase 6H, cGMP-specific, cone, gamma, paralog a	277.504	1.40324	2.64494	0.156038	8.99289	2.40812e-19	4.29627e-17	0.662638
100170790	btr09	bloodthirsty-related gene family, member 9	51.5509	3.80936	14.0195	0.419729	9.07577	1.12873e-19	4.42857e-17	0.299665
567441	ifit10	interferon-induced protein with tetratricopeptide repeats 10	219.928	9.39003	670.937	1.04064	9.02331	1.82486e-19	4.62268e-17	0.461614
100535428	LOC100535428	NACHT, LRR and PYD domains-containing protein 3-like	411.777	1.24506	2.37028	0.139352	8.93465	4.0846e-19	4.68398e-17	1.0142
559122	cfhl4	complement factor H like 4	507.485	1.21169	2.31609	0.136743	8.86112	7.92153e-19	5.7553e-17	1.59217
405815	irf10	interferon regulatory factor 10	63.4112	6.25521	76.3846	0.695762	8.99044	2.46236e-19	8.73717e-17	0.324266
641326	ifi27.2	interferon alpha inducible protein 27.2	141.864	10.6175	1571	1.19424	8.89058	6.0789e-19	9.56076e-17	0.727673
101884308	cfhl5	complement factor H like 5	88.2728	2.39818	5.27137	0.267575	8.96264	3.17001e-19	9.56144e-17	0.37743
794786	ifit14	interferon-induced protein with tetratricopeptide repeats 14	64.5298	5.78583	55.1709	0.644664	8.97497	2.83433e-19	9.90739e-17	0.323965
322336	ifit15	interferon-induced protein with tetratricopeptide repeats 15	67.9081	4.74011	26.7249	0.52906	8.95949	3.26176e-19	1.10124e-16	0.333425
100002920	si:dkey-27p18.3	si:dkey-27p18.3	67.3274	3.48657	11.2089	0.38917	8.95899	3.27658e-19	1.10124e-16	0.333425
619192	ftr20	finTRIM family, member 20	55.487	3.59372	12.073	0.400631	8.97015	2.96122e-19	1.10164e-16	0.299665
558681	shisa10.2	shisa family member 10, tandem duplicate 2	136.627	10.5629	1512.68	1.193	8.85402	8.44221e-19	1.39916e-16	0.669188
565147	si:ch211-276k2.1	si:ch211-276k2.1	140.031	10.5989	1550.88	1.19962	8.83519	9.99286e-19	1.48308e-16	0.743448
100148091	herc56.4	HECT and RLD domain containing E3 ubiquitin protein ligase 56.4	143.421	10.6324	1587.4	1.20636	8.81367	1.21115e-18	2.00645e-16	0.662638
100033386	irge4	immunity-related GTPase family, e4	71.0909	3.26224	9.59474	0.366972	8.88962	6.13155e-19	2.10263e-16	0.318496
553297	cfh	complement factor H	390.891	1.96953	3.9164	0.225871	8.7197	2.78939e-18	3.49563e-16	0.867122
559981	herc56.1	HECT and RLD domain containing E3 ubiquitin protein ligase 56.1	124.174	10.4248	1374.6	1.20151	8.67642	4.08408e-18	6.59864e-16	0.669188
326058	scrn3	secernin 3	390.226	1.33465	2.52214	0.155242	8.59721	8.16765e-18	8.66372e-16	1.0142
494155	serpinb1l1	serpin peptidase inhibitor, clade B (ovalbumin), member 1, like 1	121.918	1.91034	3.75897	0.221246	8.63446	5.90074e-18	8.68032e-16	0.727673
555950	mov10b.2	Moloney leukemia virus 10b, tandem duplicate 2	119.908	10.3748	1327.76	1.20478	8.61138	7.21891e-18	1.14904e-15	0.669188
100001846	LOC100001846	uncharacterized LOC100001846	305.673	11.7244	3383.64	1.37239	8.54305	1.30722e-17	2.09091e-15	0.662638
378851	pdia3	protein disulfide isomerase family A, member 3	2387.22	0.722729	1.6503	0.0867634	8.32989	8.0919e-17	2.24614e-15	3.79966
108179086	LOC108179086	uncharacterized LOC108179086	116.649	10.3343	1291.01	1.21342	8.51664	1.64249e-17	2.60156e-15	0.662638
101882375	LOC101882375	uncharacterized LOC101882375	146.372	1.82227	3.53637	0.215105	8.47155	2.42142e-17	2.95054e-15	0.857161
565155	hsp90aa1.2	heat shock protein 90, alpha (cytosolic), class A member 1, tandem duplicate 2	839.684	1.01843	2.02571	0.121921	8.35319	6.6441e-17	3.45073e-15	2.00132
110438360	LOC110438360	uncharacterized LOC110438360	45.2047	4.8948	29.7497	0.573448	8.53574	1.39266e-17	4.73472e-15	0.304264
100332221	LOC100332221	uncharacterized LOC100332221	45.9074	3.86838	14.6049	0.453387	8.53219	1.43606e-17	4.8589e-15	0.304264
108183512	si:cabz01069013.4	si:cabz01069013.4	87.5765	2.42753	5.3797	0.281237	8.63162	6.04916e-18	5.63464e-15	0.109995
100034656	si:dkey-211g8.5	si:dkey-211g8.5	102.972	10.1548	1140.02	1.20154	8.45149	2.87607e-17	8.67574e-15	0.338043
692298	ftr14	finTRIM family, member 14	110.172	2.26241	4.79792	0.263796	8.57635	9.79273e-18	9.03562e-15	0.109995
567029	rrbp1b	ribosome binding protein 1b	477.456	1.00331	2.00459	0.121936	8.22814	1.90137e-16	1.30819e-14	1.46818
110440163	LOC110440163	E3 ubiquitin-protein ligase rnf213-beta-like	97.3539	10.0746	1078.34	1.20374	8.36944	5.78924e-17	1.54217e-14	0.37743
30248	calr3a	calreticulin 3a	1614.33	0.755649	1.68839	0.0937684	8.05867	7.71268e-16	2.02715e-14	3.80752
101882211	LOC101882211	uncharacterized LOC101882211	41.7975	4.34085	20.2641	0.512159	8.47559	2.33882e-17	2.38036e-14	0.0978729
101887157	LOC101887157	tyrosyl-DNA phosphodiesterase 2-like	90.9197	9.97569	1006.89	1.19971	8.3151	9.16773e-17	2.689e-14	0.338043
83917	psma6l	proteasome 20S subunit alpha 6, like	112.222	1.91912	3.78194	0.235645	8.14412	3.82036e-16	7.19075e-14	0.524366
554157	ctss2.1	cathepsin S, ortholog2, tandem duplicate 1	159.122	1.96027	3.89135	0.243871	8.03814	9.12152e-16	7.55982e-14	1.18542
100007521	socs1b	suppressor of cytokine signaling 1b	42.0943	5.38949	41.9176	0.659844	8.16782	3.14013e-16	9.2106e-14	0.333425
570584	moxd1	monooxygenase, DBH-like 1	89.3938	2.04115	4.11574	0.250015	8.16411	3.23803e-16	9.32562e-14	0.338043
795545	LOC795545	uncharacterized LOC795545	459.688	1.06472	2.09176	0.133892	7.95206	1.83436e-15	1.07749e-13	1.64997
58154	dnajc3b	DnaJ (Hsp40) homolog, subfamily C, member 3b	391.03	1.02215	2.03094	0.128095	7.97961	1.46791e-15	1.39647e-13	1.0142
791479	selenop2	selenoprotein P2	853.867	1.05524	2.07806	0.134109	7.86853	3.5882e-15	1.45787e-13	2.36413
560993	LOC560993	E3 ubiquitin-protein ligase TRIM39-like	82.1768	9.8303	910.361	1.21185	8.11182	4.98664e-16	1.49721e-13	0.318496
557797	itgb2	integrin, beta 2	340.329	1.19519	2.28975	0.150692	7.93134	2.16802e-15	1.55881e-13	1.32411
798572	ms4a17a.14	membrane-spanning 4-domains, subfamily A, member 17A.14	225.812	1.4756	2.781	0.187169	7.88379	3.17607e-15	3.47172e-13	0.867122
100004703	tdrd7b	tudor domain containing 7 b	178.106	1.58478	2.99963	0.200617	7.89954	2.79941e-15	3.98673e-13	0.662638
368398	ogfr2	opioid growth factor receptor 2	40.1722	5.09732	34.2331	0.638981	7.97726	1.49621e-15	4.69118e-13	0.299665
110438378	LOC110438378	mucin-2-like	494.295	0.95923	1.94427	0.124182	7.72436	1.12418e-14	5.54169e-13	1.8977
100004663	ifi27.8	interferon alpha inducible protein 27.8	221.447	1.26848	2.40908	0.160731	7.89194	2.97514e-15	5.65735e-13	0.489828
796385	gig2p	grass carp reovirus (GCRV)-induced gene 2p	39.6403	4.52977	23.0993	0.560649	8.07952	6.50212e-16	6.16121e-13	0.0978729
566749	smc5	structural maintenance of chromosomes 5	504.778	1.10423	2.14984	0.143697	7.68444	1.53664e-14	8.60006e-13	1.64997
101882156	si:dkey-181f22.4	si:dkey-181f22.4	125.383	2.0878	4.25099	0.268177	7.78515	6.96304e-15	8.79849e-13	0.727673
550365	ftr29	finTRIM family, member 29	48.0411	3.02916	8.16333	0.386136	7.8448	4.33659e-15	1.3418e-12	0.295907
561108	cyldl	cylindromatosis (turban tumor syndrome), like	169.138	1.38902	2.619	0.180619	7.69031	1.46781e-14	1.99868e-12	0.669541
321453	ctsla	cathepsin La	8102.27	0.70453	1.62961	0.0946327	7.44489	9.70233e-14	2.01702e-12	4.36697
553633	parp12b	poly (ADP-ribose) polymerase family, member 12b	233.411	1.45675	2.7449	0.188487	7.72869	1.08658e-14	2.12798e-12	0.461614
103910098	LOC103910098	complement C1q-like protein 3	104.884	2.1215	4.35145	0.269416	7.87444	3.4228e-15	2.80139e-12	0.109995
101886651	plex9.1	PML-like exon 9.1	45.6461	3.15839	8.92834	0.409397	7.71474	1.21228e-14	3.25954e-12	0.333425
101886695	LOC101886695	poly [ADP-ribose] polymerase 14-like	53.9476	3.44545	10.8939	0.446638	7.71419	1.21754e-14	3.57256e-12	0.304264
556826	tap2t	transporter associated with antigen processing, subunit type t, teleost specific	195.121	1.27877	2.42632	0.167266	7.64509	2.08793e-14	3.78983e-12	0.489828
560745	eef1db	eukaryotic translation elongation factor 1 delta b (guanine nucleotide exchange protein)	2275.43	0.675972	1.59767	0.0922357	7.32874	2.32323e-13	4.01392e-12	5.12482
322485	agt	angiotensinogen	814.95	1.08487	2.12118	0.146019	7.42965	1.08882e-13	4.06122e-12	2.36413
393665	ndrg1b	N-myc downstream regulated 1b	1835.97	-0.748278	0.595314	0.10196	-7.33894	2.153e-13	4.93232e-12	3.83342
140633	per2	period circadian clock 2	955.862	-1.03211	0.488995	0.14042	-7.35016	1.97975e-13	7.32692e-12	2.36328
326062	si:dkey-23k10.5	si:dkey-23k10.5	336.495	1.11883	2.17171	0.152787	7.3228	2.42847e-13	1.32864e-11	1.59217
101885476	pld4	phospholipase D family member 4	86.0835	8.03332	261.982	1.04722	7.67108	1.70548e-14	1.3452e-11	0.109995
406829	far1	fatty acyl CoA reductase 1	224.921	1.1746	2.2573	0.158728	7.40005	1.36131e-13	1.35656e-11	0.867122
100001092	eif2ak2	eukaryotic translation initiation factor 2-alpha kinase 2	154.423	1.51306	2.85414	0.203676	7.42874	1.09639e-13	1.40932e-11	0.669541
101243556	sting1	stimulator of interferon response cGAMP interactor 1	53.8398	3.28045	9.71658	0.435617	7.53059	5.05125e-14	1.44494e-11	0.299665
566957	si:ch211-11p18.6	si:ch211-11p18.6	317.902	1.75959	3.38601	0.238082	7.39067	1.46089e-13	1.45518e-11	0.857161
100331080	LOC100331080	CUB and zona pellucida-like domain-containing protein 1	440.957	2.75065	6.73018	0.375982	7.31589	2.5568e-13	1.64216e-11	1.32411
110437702	LOC110437702	tripartite motif-containing protein 16-like	35.3123	5.12909	34.9954	0.684456	7.49368	6.6971e-14	1.84474e-11	0.307525
335865	hspa4a	heat shock protein 4a	885.809	0.950698	1.93281	0.131364	7.23711	4.58349e-13	1.93242e-11	2.00132
110438030	LOC110438030	uncharacterized LOC110438030	48.4041	9.06587	535.918	1.21115	7.48534	7.13602e-14	1.97119e-11	0.304264
100330250	LOC100330250	uncharacterized LOC100330250	110.985	10.2628	1228.62	1.38022	7.43562	1.04081e-13	2.12383e-11	0.410282
569714	apom	apolipoprotein M	1536.11	0.860908	1.81618	0.120752	7.12956	1.00688e-12	2.20535e-11	3.80752
565774	c5	complement component 5	1139.76	0.965146	1.95226	0.1343	7.18647	6.64878e-13	2.75986e-11	2.00132
100148704	parp14rs3	poly(ADP-ribose) polymerase family member 14-related sequence 3	192.676	1.67417	3.19135	0.22977	7.28626	3.18677e-13	3.0413e-11	0.867122
100332077	cabz01076234.2	cabz01076234.2	112.813	1.62512	3.08468	0.222783	7.29464	2.99448e-13	3.68887e-11	0.669188
565222	si:ch211-276k2.2	si:ch211-276k2.2	48.1247	9.05875	533.281	1.23281	7.34805	2.01126e-13	5.42848e-11	0.304264
797571	LOC797571	olfactomedin-4-like	212.997	1.67405	3.19109	0.230253	7.27049	3.58194e-13	5.98247e-11	0.489828
795887	ifi44d	interferon-induced protein 44d	174.642	7.75894	216.608	1.08058	7.18034	6.95401e-13	6.61196e-11	0.857161
569348	h6pd	hexose-6-phosphate dehydrogenase (glucose 1-dehydrogenase)	322.443	1.07746	2.11032	0.149785	7.19339	6.32027e-13	7.74417e-11	0.662638
795414	relb	v-rel avian reticuloendotheliosis viral oncogene homolog B	162.316	1.30629	2.47305	0.184481	7.08088	1.4324e-12	9.77396e-11	1.18542
110438081	LOC110438081	CUB and zona pellucida-like domain-containing protein 1	50.6398	2.59947	6.06062	0.357987	7.26135	3.83251e-13	1.04371e-10	0.295907
436816	psmb10	proteasome 20S subunit beta 10	89.7283	1.96837	3.91327	0.273597	7.19442	6.27249e-13	1.33423e-10	0.37743
393830	tor1l3	torsin family 1 like 3	31.6704	4.36385	20.5896	0.605389	7.20833	5.66404e-13	1.35874e-10	0.333425
335309	agr1	anterior gradient 1	713.73	0.75988	1.69335	0.1095	6.93952	3.93428e-12	1.37389e-10	2.28198
557062	fmnl1a	formin-like 1a	110.763	1.65028	3.13894	0.230569	7.15741	8.22129e-13	1.7294e-10	0.37743
64279	psmb12	proteasome 20S subunit beta 12	32.1848	4.37448	20.742	0.599497	7.29692	2.94423e-13	2.31423e-10	0.100637
334717	banf1	BAF nuclear assembly factor 1	801.432	0.813497	1.75747	0.118756	6.85015	7.37736e-12	2.46028e-10	2.36328
100333797	rigi	RNA sensor RIG-I	154.299	7.53608	185.604	1.07292	7.02391	2.15737e-12	2.55657e-10	0.662638
569723	ftr11	finTRIM family, member 11	37.3443	8.69166	413.477	1.22016	7.1234	1.05296e-12	2.67892e-10	0.307525
100535360	si:ch211-201o1.1	si:ch211-201o1.1	201.079	1.28234	2.43233	0.182808	7.0147	2.30445e-12	2.71109e-10	0.662638
100150676	LOC100150676	clustered mitochondria protein homolog	420.297	1.2025	2.30138	0.173016	6.95023	3.64702e-12	2.79316e-10	1.0142
559502	mrc1b	mannose receptor, C type 1b	416.275	1.41723	2.67072	0.205863	6.88434	5.80553e-12	2.82208e-10	1.59217
558375	ftr91	finTRIM family, member 91	45.4872	6.5158	91.5062	0.915698	7.11566	1.11377e-12	2.90267e-10	0.295907
553776	calcoco2	calcium binding and coiled-coil domain 2	214.573	1.71589	3.28498	0.246405	6.96368	3.31506e-12	2.97189e-10	0.857161
568694	ftr93	finTRIM family, member 93	42.4367	3.58688	12.016	0.50573	7.09249	1.31722e-12	3.2797e-10	0.307525
110439931	LOC110439931	uncharacterized LOC110439931	236.658	1.32437	2.50423	0.190821	6.94038	3.9106e-12	3.44092e-10	0.867122
796618	si:dkey-17m8.1	si:dkey-17m8.1	402.474	0.87033	1.82808	0.126515	6.87928	6.01565e-12	3.45409e-10	1.32411
567504	ifit12	interferon-induced protein with tetratricopeptide repeats 12	35.0959	3.28013	9.71441	0.453208	7.23758	4.56775e-13	3.53576e-10	0.0978729
414843	rnf114	ring finger protein 114	214.248	1.19846	2.29495	0.17071	7.02047	2.21129e-12	3.61647e-10	0.461614
100333590	eif4g1b	eukaryotic translation initiation factor 4 gamma, 1b	978.489	0.641725	1.56019	0.0947137	6.77542	1.24047e-11	3.94739e-10	2.36413
563946	zgc:136930	zgc:136930	6157.41	-0.846843	0.556	0.127172	-6.65904	2.75621e-11	4.03192e-10	5.12482
323361	tomm34	translocase of outer mitochondrial membrane 34	226.213	1.23584	2.35519	0.177246	6.97247	3.11424e-12	4.74983e-10	0.489828
492777	cfhl2	complement factor H like 2	265.441	1.30307	2.46753	0.188086	6.92802	4.26769e-12	4.9674e-10	0.639628
101885779	LOC101885779	mucin-5AC-like	345.413	1.0847	2.12094	0.15884	6.82889	8.55752e-12	6.26018e-10	1.0142
569489	fetub	fetuin B	8994.83	-0.758298	0.591193	0.11506	-6.59045	4.38493e-11	6.32634e-10	5.12482
568332	nars1	asparaginyl-tRNA synthetase 1	1167.9	0.66987	1.59093	0.101621	6.59182	4.34471e-11	7.33095e-10	4.36697
795096	ifit16	interferon-induced protein with tetratricopeptide repeats 16	55.4993	7.40099	169.014	1.06415	6.95486	3.52917e-12	8.42726e-10	0.307525
555816	si:ch1073-126c3.2	si:ch1073-126c3.2	131.18	1.76276	3.39347	0.258339	6.82344	8.88888e-12	8.93974e-10	0.727673
100148922	si	sucrase-isomaltase (alpha-glucosidase)	4014.42	-0.56875	0.674201	0.0865323	-6.57269	4.94139e-11	9.4016e-10	3.83342
101886648	fam111.1	family with sequence similarity 111.1	38.8589	2.79439	6.93736	0.402959	6.93467	4.07165e-12	9.62304e-10	0.307525
572207	rcvrn3	recoverin 3	1176.97	0.780443	1.71766	0.118821	6.56822	5.09207e-11	9.62304e-10	3.83342
100537147	LOC100537147	uncharacterized LOC100537147	33.5128	5.64638	50.0876	0.814912	6.92883	4.24347e-12	9.96291e-10	0.307525
101885332	LOC101885332	mucin-2-like	34.0281	8.55815	376.929	1.2381	6.91232	4.76795e-12	1.11569e-09	0.307525
335616	agr2	anterior gradient 2	579.052	0.741674	1.67212	0.111219	6.66859	2.58281e-11	1.16344e-09	1.59217
100144556	erap2	endoplasmic reticulum aminopeptidase 2	128.029	1.49749	2.82351	0.220533	6.79033	1.11879e-11	1.20689e-09	0.662638
553537	cyp2aa11	cytochrome P450, family 2, subfamily AA, polypeptide 11	301.387	1.14374	2.20952	0.169438	6.75016	1.47685e-11	1.21342e-09	0.867122
334247	wu:fi37e09	wu:fi37e09	408.577	0.856827	1.81105	0.128654	6.65996	2.73911e-11	1.22163e-09	1.59217
558097	fbxo7	F-box protein 7	209.376	1.1818	2.26859	0.175125	6.74831	1.49579e-11	1.23508e-09	0.857161
436656	krt97	keratin 97	3617.02	-0.600738	0.659417	0.092238	-6.51291	7.37093e-11	1.36848e-09	3.79966
108182237	LOC108182237	uncharacterized LOC108182237	33.4289	3.20235	9.20455	0.465904	6.87341	6.26865e-12	1.43329e-09	0.307525
798588	ftr77	finTRIM family, member 77	46.4142	2.87138	7.31766	0.417572	6.87638	6.13905e-12	1.45402e-09	0.295907
557419	epdl2	ependymin-like 2	1331.46	-0.697805	0.616509	0.107616	-6.48424	8.91829e-11	1.62519e-09	3.83342
572172	muc5.2	mucin 5.2	554.756	1.07549	2.10743	0.163939	6.56028	5.37068e-11	1.94799e-09	1.91976
561287	f13a1b	coagulation factor XIII, A1 polypeptide b	350.696	1.09925	2.14243	0.164764	6.67162	2.52999e-11	2.02506e-09	0.867122
415227	ptges3b	prostaglandin E synthase 3b (cytosolic)	564.269	0.889254	1.85222	0.135481	6.56368	5.24949e-11	2.47366e-09	1.46818
692289	tbk1	TANK-binding kinase 1	969.618	0.624893	1.5421	0.0962815	6.49027	8.56803e-11	2.50018e-09	2.36328
100005754	ftr35	finTRIM family, member 35	28.5662	3.63735	12.4438	0.536965	6.77391	1.25346e-11	2.80187e-09	0.307525
799852	parp9	poly(ADP-ribose) polymerase family member 9	59.8368	2.74775	6.7167	0.408252	6.73053	1.69047e-11	3.76668e-09	0.307525
567801	serping1	serpin peptidase inhibitor, clade G (C1 inhibitor), member 1	254.056	1.11381	2.16417	0.169439	6.57354	4.91322e-11	3.87023e-09	0.867122
553969	cyp3a65	cytochrome P450, family 3, subfamily A, polypeptide 65	7685.07	-0.589467	0.664588	0.0928686	-6.34732	2.19094e-10	3.92608e-09	3.79966
321943	ube2l3b	ubiquitin-conjugating enzyme E2L 3b	983.283	0.742771	1.67339	0.115958	6.40549	1.49885e-10	4.30473e-09	2.36328
795469	ccl19b	chemokine (C-C motif) ligand 19b	116.73	1.81881	3.5279	0.277245	6.56031	5.36967e-11	4.87699e-09	0.743448
373115	dnaja	DnaJ heat shock protein family (Hsp40) member A	139.781	1.29058	2.44626	0.196218	6.57728	4.79135e-11	4.87699e-09	0.662638
100007488	LOC100007488	microfibril-associated glycoprotein 4-like	88.3748	2.12302	4.35606	0.310777	6.83133	8.41294e-12	5.14266e-09	0.109995
100333474	LOC100333474	endonuclease G, mitochondrial-like	52.4984	2.30782	4.95134	0.345875	6.6724	2.51652e-11	5.70035e-09	0.295907
101886663	LOC101886663	uncharacterized LOC101886663	45.4109	7.10965	138.108	1.06741	6.66064	2.72636e-11	6.07929e-09	0.299665
110437762	prdm1b	PR domain containing 1b, with ZNF domain	420.025	-1.1269	0.457899	0.175218	-6.4314	1.26435e-10	6.36068e-09	1.32411
108179111	LOC108179111	tripartite motif-containing protein 16-like	47.8448	2.62826	6.18279	0.395912	6.63849	3.16904e-11	6.84329e-09	0.307525
103909481	LOC103909481	uncharacterized LOC103909481	26.5419	4.97628	31.4781	0.751081	6.62549	3.46107e-11	7.4509e-09	0.307525
436895	irf8	interferon regulatory factor 8	75.7448	1.90006	3.73228	0.287824	6.60146	4.0713e-11	8.28658e-09	0.324266
103910991	LOC103910991	poly [ADP-ribose] polymerase 11-like	45.576	7.11602	138.719	1.07899	6.59505	4.25119e-11	8.3893e-09	0.333425
792613	zgc:195173	zgc:195173	187.03	1.18786	2.27815	0.185579	6.40084	1.5452e-10	8.55068e-09	1.18542
386709	dnajb11	DnaJ heat shock protein family (Hsp40) member B11	474.782	0.794596	1.73459	0.124922	6.36073	2.00796e-10	8.94421e-09	1.46818
406471	tnfrsf1a	tumor necrosis factor receptor superfamily, member 1a	377.32	0.851748	1.80469	0.1342	6.34684	2.19783e-10	9.0002e-09	1.59217
798813	apol	apolipoprotein L	77.4711	2.17893	4.52819	0.331351	6.57591	4.83559e-11	9.86913e-09	0.318496
336504	arpc5a	actin related protein 2/3 complex, subunit 5A	567.842	0.758049	1.6912	0.12057	6.28719	3.23254e-10	1.09124e-08	1.91976
568678	tent4b	terminal nucleotidyltransferase 4B	690.526	0.694709	1.61856	0.111077	6.25429	3.99341e-10	1.13071e-08	2.28198
100073325	herc56.3	HECT and RLD domain containing E3 ubiquitin protein ligase 56.3	33.3084	6.06042	66.7374	0.901566	6.72211	1.79114e-11	1.14654e-08	0.100637
563663	serpinf2b	serpin peptidase inhibitor, clade F (alpha-2 antiplasmin, pigment epithelium derived factor), member 2b	667.875	0.781977	1.71949	0.12524	6.24385	4.26921e-10	1.15983e-08	2.36413
324316	dazap2	DAZ associated protein 2	1565.44	0.576611	1.49134	0.0938297	6.14529	7.98182e-10	1.17043e-08	4.36697
553371	krtt1c19e	keratin type 1 c19e	13059.1	-0.783198	0.581077	0.128154	-6.1114	9.87609e-10	1.23038e-08	5.12482
103908724	LOC103908724	uncharacterized LOC103908724	1556.33	0.782993	1.7207	0.127653	6.13375	8.58302e-10	1.43794e-08	3.79966
406546	eif5a2	eukaryotic translation initiation factor 5A2	2764.66	0.484898	1.39949	0.0797941	6.07686	1.2256e-09	1.51786e-08	5.12482
110437994	LOC110437994	uncharacterized LOC110437994	49.9954	2.46859	5.53502	0.378814	6.51663	7.1905e-11	1.51847e-08	0.299665
100006548	wu:fb16f03	wu:fb16f03	850.645	0.704361	1.62942	0.113779	6.1906	5.9936e-10	1.65723e-08	2.28198
100149582	si:ch211-71m22.1	si:ch211-71m22.1	270.54	1.13613	2.1979	0.179296	6.3366	2.34896e-10	1.68746e-08	0.875744
100006191	trim35-14	tripartite motif containing 35-14	28.1855	8.28658	312.254	1.24048	6.68011	2.38756e-11	1.80387e-08	0.0830266
406408	ddost	dolichyl-diphosphooligosaccharide--protein glycosyltransferase subunit (non-catalytic)	1252.1	0.546637	1.46068	0.0897134	6.09315	1.10711e-09	1.80637e-08	3.83342
110438463	LOC110438463	mucin-2-like	538.606	2.49278	5.62861	0.400999	6.21642	5.0861e-10	1.92243e-08	1.64997
405810	ehd1a	EH-domain containing 1a	648.229	0.749549	1.68127	0.120588	6.21579	5.10684e-10	1.99456e-08	1.59217
564886	parp10	poly(ADP-ribose) polymerase family member 10	329.224	0.934578	1.91133	0.148669	6.2863	3.25129e-10	2.32491e-08	0.867122
378726	csrp1a	cysteine and glycine-rich protein 1a	332.865	0.904023	1.87128	0.144645	6.24994	4.1062e-10	2.50321e-08	1.0142
567017	kera	keratocan	672.711	-0.729693	0.603032	0.119519	-6.10524	1.02646e-09	2.67673e-08	2.36413
100170776	zgc:194443	zgc:194443	23.7853	8.04219	263.597	1.25529	6.40662	1.48779e-10	2.74307e-08	0.333425
793127	c8b	complement component 8, beta polypeptide	324.19	0.924693	1.89828	0.147809	6.25599	3.95006e-10	2.82486e-08	0.857161
796865	gamt	guanidinoacetate N-methyltransferase	2410.96	-0.493046	0.710523	0.0820082	-6.01215	1.83074e-09	2.9451e-08	3.79966
259306	cyp2ad2	cytochrome P450, family 2, subfamily AD, polypeptide 2	612.702	-0.654149	0.63545	0.107495	-6.08536	1.16227e-09	3.73308e-08	1.8977
336492	ptgdsb.1	prostaglandin D2 synthase b, tandem duplicate 1	1285.16	0.757187	1.69019	0.127994	5.91579	3.30277e-09	3.906e-08	5.12482
566445	si:dkey-183i3.5	si:dkey-183i3.5	5424.29	-0.729585	0.603078	0.122306	-5.96526	2.44242e-09	3.906e-08	3.79966
569993	zgc:162944	zgc:162944	296.141	0.922108	1.89488	0.148815	6.19636	5.77855e-10	4.07444e-08	0.857161
100150342	ftr97	finTRIM family, member 97	125.44	1.32532	2.50589	0.212631	6.23296	4.57711e-10	4.12227e-08	0.669188
101882368	znf512	zinc finger protein 512	119.806	1.36037	2.56751	0.218814	6.21703	5.06643e-10	4.18451e-08	0.727673
100538217	nlrc3l	NLR family, CARD domain containing 3-like	239.771	0.972976	1.96289	0.155127	6.27213	3.56147e-10	4.624e-08	0.461614
565664	ifi44c1	interferon induced protein 44c1	27.5028	3.36126	10.2764	0.530119	6.34058	2.289e-10	4.90908e-08	0.278679
767709	xaf1	XIAP associated factor 1	277.708	6.14175	70.6076	0.998412	6.15152	7.67437e-10	5.19678e-08	0.875744
100334604	cxcl11.3	chemokine (C-X-C motif) ligand 11, duplicate 3	25.8057	4.92506	30.3801	0.779823	6.31561	2.69099e-10	5.19678e-08	0.307525
101882488	LOC101882488	tripartite motif-containing protein 16-like	81.224	1.6529	3.14464	0.262063	6.30725	2.84039e-10	5.19678e-08	0.323965
573095	psmb3	proteasome 20S subunit beta 3	709.948	0.625787	1.54305	0.104568	5.98449	2.17063e-09	5.46816e-08	2.34642
100334824	icam3	intercellular adhesion molecule 3	387.709	0.780294	1.71748	0.128732	6.06137	1.3497e-09	6.00874e-08	1.32411
571442	ftr13	finTRIM family, member 13	36.4353	2.67919	6.40496	0.426442	6.28266	3.32832e-10	6.36247e-08	0.307525
449925	slc27a2a	solute carrier family 27 member 2a	909.466	-0.601428	0.659101	0.101074	-5.95036	2.67558e-09	6.63739e-08	2.36328
30591	hsp90aa1.1	heat shock protein 90, alpha (cytosolic), class A member 1, tandem duplicate 1	640.507	0.7619	1.69572	0.127155	5.9919	2.07406e-09	7.34949e-08	1.64997
406467	abcf1	ATP-binding cassette, sub-family F (GCN20), member 1	1252.2	0.530967	1.4449	0.0910082	5.83427	5.40269e-09	8.21785e-08	3.83342
503760	poc1bl	POC1 centriolar protein homolog B (Chlamydomonas), like	352.304	0.878304	1.83821	0.144613	6.07348	1.25169e-09	8.39412e-08	0.867122
83780	cry3b	cryptochrome circadian regulator 3b	875.329	-0.720898	0.60672	0.122067	-5.90578	3.50984e-09	8.91998e-08	2.28198
108179091	LOC108179091	stonustoxin subunit alpha-like	1436.41	0.846157	1.79771	0.146277	5.78462	7.26756e-09	1.09653e-07	3.83342
100270763	scpp9	secretory calcium-binding phosphoprotein 9	130.921	-1.37608	0.385263	0.225274	-6.1085	1.00574e-09	1.10638e-07	0.524366
569389	si:ch211-213a13.9	si:ch211-213a13.9	59.1605	1.96435	3.90238	0.317165	6.19348	5.88501e-10	1.11272e-07	0.304264
558486	ftr59	finTRIM family, member 59	24.3191	5.18682	36.4241	0.837467	6.19346	5.88577e-10	1.12693e-07	0.299665
100006826	aste1a	asteroid homolog 1a	171.268	7.4184	171.065	1.24436	5.96161	2.49765e-09	1.20367e-07	1.18542
553288	uggt1	UDP-glucose glycoprotein glucosyltransferase 1	396.271	0.782949	1.72064	0.13241	5.91307	3.35797e-09	1.20367e-07	1.59217
30327	cyt1	type I cytokeratin, enveloping layer	17848.1	-0.76886	0.586881	0.133997	-5.73787	9.58722e-09	1.24963e-07	4.36697
567384	ifit9	interferon-induced protein with tetratricopeptide repeats 9	20.3255	7.8151	225.206	1.26572	6.17445	6.63934e-10	1.2578e-07	0.299665
567112	ftr41	finTRIM family, member 41	33.5714	7.56993	190.009	1.2297	6.15593	7.46371e-10	1.37421e-07	0.307525
100334992	unm_sa911	un-named sa911	45.2582	2.25924	4.78738	0.36735	6.15009	7.74376e-10	1.42203e-07	0.307525
796843	sp100.1	SP110 nuclear antigen, tandem duplicate 1	23.4527	5.1315	35.0538	0.833898	6.15363	7.57298e-10	1.42341e-07	0.299665
282676	hspd1	heat shock 60 protein 1	1204.88	0.596914	1.51248	0.105452	5.66054	1.50894e-08	1.65408e-07	5.12482
559705	cbln10	cerebellin 10	96.8263	1.46695	2.76437	0.241512	6.07403	1.24742e-09	1.70358e-07	0.410282
110438850	LOC110438850	poly [ADP-ribose] polymerase 14-like	24.7335	5.62662	49.4062	0.918276	6.12738	8.93393e-10	1.79159e-07	0.278679
100415800	ugt5f1	UDP glucuronosyltransferase 5 family, polypeptide F1	124.846	1.42907	2.69272	0.239994	5.95458	2.6074e-09	2.17187e-07	0.669188
405856	wrnip1	WRN helicase interacting protein 1	73.2316	2.10232	4.294	0.346556	6.06632	1.30871e-09	2.2845e-07	0.318496
368771	tap2a	transporter associated with antigen processing, subunit type a	22.564	7.96642	250.11	1.26936	6.27595	3.47501e-10	2.32097e-07	0.0830266
101882959	LOC101882959	uncharacterized LOC101882959	49.4928	2.2086	4.62227	0.364614	6.05737	1.38368e-09	2.51535e-07	0.304264
565104	lifrb	LIF receptor subunit alpha b	179.372	1.12077	2.17462	0.189309	5.9203	3.21345e-09	2.67542e-07	0.662638
321664	aldob	aldolase b, fructose-bisphosphate	18881.8	-0.572927	0.672251	0.102402	-5.59487	2.20783e-08	2.78208e-07	4.36697
494071	irf2	interferon regulatory factor 2	177.01	1.10851	2.15622	0.189056	5.86337	4.53557e-09	2.87096e-07	0.867122
110438794	LOC110438794	salivary glue protein Sgs-3-like	26.045	3.49317	11.2603	0.578365	6.03974	1.54362e-09	3.03252e-07	0.278679
559134	parga	poly (ADP-ribose) glycohydrolase a	536.09	0.736481	1.66611	0.128831	5.71667	1.08634e-08	3.0902e-07	1.91976
792467	apcs	amyloid P component, serum	143.318	1.79544	3.47122	0.304695	5.89259	3.80183e-09	3.09463e-07	0.669188
445102	c8a	complement component 8, alpha polypeptide	298.781	1.05122	2.07228	0.179938	5.84211	5.15443e-09	3.22973e-07	0.867122
100006778	il6st	interleukin 6 cytokine family signal transduce	664.457	0.724475	1.6523	0.127726	5.67209	1.41062e-08	3.3502e-07	2.28198
100150009	ifi44a7	interferon induced protein 44a7	17.3771	7.58851	192.472	1.26639	5.99222	2.06998e-09	3.63885e-07	0.307525
100332535	LOC100332535	uncharacterized LOC100332535	111.474	-2.11216	0.231301	0.354994	-5.94983	2.68415e-09	3.83495e-07	0.37743
100000633	LOC100000633	E3 ubiquitin/ISG15 ligase TRIM25	55.5985	1.90407	3.74267	0.319165	5.96579	2.43458e-09	3.92761e-07	0.333425
171481	fabp10a	fatty acid binding protein 10a, liver basic	4173.33	-0.424767	0.744959	0.0766026	-5.54507	2.93837e-08	4.14077e-07	3.80752
570464	wu:fu71h07	wu:fu71h07	79.0873	1.66564	3.17255	0.279725	5.95458	2.60741e-09	4.18549e-07	0.333425
552981	gpx7	glutathione peroxidase 7	59.0561	1.74242	3.34596	0.292022	5.96675	2.42028e-09	4.24689e-07	0.304264
792085	ndrg1a	N-myc downstream regulated 1a	2331.97	-0.488128	0.712949	0.0886366	-5.50707	3.64847e-08	4.4495e-07	4.36697
100007087	batf2	basic leucine zipper ATF-like transcription factor 2	25.981	3.37471	10.3726	0.568973	5.93122	3.00688e-09	5.33074e-07	0.299665
100536487	LOC100536487	cyclic GMP-AMP synthase-like	25.8337	5.28033	38.8632	0.891985	5.91976	3.22421e-09	5.55622e-07	0.307525
64280	psmb13a	proteasome 20S subunit beta 13a	16.2343	7.48998	179.767	1.26914	5.90164	3.59896e-09	5.70618e-07	0.333425
100005232	gig2d	grass carp reovirus (GCRV)-induced gene 2d	28.1258	6.40662	84.8369	1.08252	5.91827	3.2534e-09	5.72537e-07	0.299665
100535646	si:ch211-213a13.1	si:ch211-213a13.1	171.235	1.23768	2.35819	0.214858	5.76046	8.38849e-09	6.57803e-07	0.669541
322527	dpp3	dipeptidyl-peptidase 3	482.136	0.683147	1.60564	0.122386	5.58192	2.37874e-08	6.57803e-07	1.8977
100002272	dusp22b	dual specificity phosphatase 22b	61.918	1.81299	3.5137	0.308879	5.86958	4.36888e-09	6.85949e-07	0.333425
100537272	LOC100537272	macrophage mannose receptor 1-like	1185.99	-0.722654	0.605981	0.132642	-5.44817	5.08919e-08	6.93307e-07	3.83342
378987	zgc:77439	zgc:77439	656.271	-0.62811	0.647024	0.112148	-5.6007	2.13491e-08	6.98556e-07	1.59217
100009655	etv7	ETS variant transcription factor 7	30.7403	2.7724	6.83243	0.472228	5.87089	4.33461e-09	7.3254e-07	0.307525
100535405	LOC100535405	cell wall protein DAN4-like	19.8672	7.78164	220.042	1.27967	6.08096	1.19465e-09	7.45995e-07	0.0830266
101884692	LOC101884692	uncharacterized LOC101884692	16.1953	-7.45048	0.00571719	1.27005	-5.86629	4.45643e-09	7.49506e-07	0.307525
568265	atp2a2b	ATPase sarcoplasmic/endoplasmic reticulum Ca2+ transporting 2b	1713.4	0.516737	1.43072	0.0955715	5.40681	6.41568e-08	7.58034e-07	4.36697
503885	fut9d	fucosyltransferase 9d	887.018	-0.594345	0.662345	0.107663	-5.52042	3.38191e-08	7.62845e-07	2.28198
100126118	ftr36	finTRIM family, member 36	25.7187	2.95744	7.76746	0.507081	5.83228	5.46743e-09	8.4204e-07	0.333425
110437710	LOC110437710	ribonuclease inhibitor-like	21.9176	5.03472	32.7795	0.861547	5.84382	5.10187e-09	8.72179e-07	0.299665
100535184	nlrc5	NLR family, CARD domain containing 5	15.9828	7.46859	177.121	1.28112	5.82973	5.5517e-09	9.22625e-07	0.307525
30665	psmb9a	proteasome 20S subunit beta 9a	16.0038	7.47015	177.313	1.28376	5.81898	5.92087e-09	1.00501e-06	0.299665
794692	si:ch211-251f6.6	si:ch211-251f6.6	227.494	1.25155	2.38098	0.221942	5.63912	1.70926e-08	1.00501e-06	0.867122
795914	si:ch73-168d20.1	si:ch73-168d20.1	22.835	4.23404	18.818	0.730797	5.79373	6.88398e-09	1.0477e-06	0.333425
103909973	ifi44a4	interferon induced protein 44a4	15.6455	7.43787	173.389	1.2844	5.79094	6.99937e-09	1.06276e-06	0.333425
100301513	ftr34	finTRIM family, member 34	28.561	3.02877	8.16113	0.522043	5.80176	6.5624e-09	1.10606e-06	0.299665
101884931	epsti1	epithelial stromal interaction 1	198.168	3.70758	13.0645	0.650543	5.69921	1.20367e-08	1.23822e-06	0.489828
100005587	aldh9a1a.1	aldehyde dehydrogenase 9 family, member A1a, tandem duplicate 1	3186.28	-0.427357	0.743623	0.0802055	-5.32828	9.91494e-08	1.30023e-06	3.83342
100334535	usp18	ubiquitin specific peptidase 18	96.0929	5.45698	43.9254	0.954148	5.71922	1.07013e-08	1.33652e-06	0.401575
406645	ctsba	cathepsin Ba	1503.48	0.570921	1.48547	0.10772	5.30005	1.15773e-07	1.5246e-06	3.79966
557557	cfi	complement factor I	981.071	0.59497	1.51044	0.110857	5.36699	8.00594e-08	1.7033e-06	2.34642
553634	casp7	caspase 7, apoptosis-related cysteine peptidase	408.33	0.710629	1.63652	0.13095	5.42672	5.73994e-08	1.79554e-06	1.59217
103911004	LOC103911004	membrane-spanning 4-domains subfamily A member 8-like	15.0004	7.37675	166.197	1.29449	5.69857	1.20816e-08	1.80053e-06	0.333425
100003785	si:ch211-212c13.10	si:ch211-212c13.10	459.544	0.7171	1.64387	0.13236	5.4178	6.0336e-08	1.81289e-06	1.64997
100134935	csf3r	colony stimulating factor 3 receptor (granulocyte)	88.0275	1.54279	2.91357	0.262438	5.87867	4.13566e-09	1.85971e-06	0.109995
553515	cldn23.1	claudin 23.1	429.988	0.80374	1.74562	0.145573	5.5212	3.36692e-08	1.93398e-06	0.857161
334304	ela2l	elastase 2 like	4921.17	-0.793758	0.576839	0.151102	-5.25312	1.49543e-07	1.93398e-06	3.80752
58148	slc34a2a	solute carrier family 34 member 2a	700.477	-0.71926	0.607409	0.135044	-5.32611	1.0034e-07	2.08492e-06	2.36413
100149772	si:dkey-58f10.13	si:dkey-58f10.13	25.7438	6.28609	78.037	1.1078	5.67441	1.39171e-08	2.21802e-06	0.307525
60635	cldn7b	claudin 7b	508.41	0.633128	1.55092	0.118362	5.34909	8.83978e-08	2.27783e-06	1.8977
108179590	LOC108179590	uncharacterized LOC108179590	25.5869	2.84803	7.20017	0.503251	5.65927	1.52018e-08	2.41178e-06	0.307525
415158	cycsb	cytochrome c, somatic b	1679.36	0.45419	1.37001	0.0882869	5.14447	2.68273e-07	2.54822e-06	5.12482
368704	ctsc	cathepsin C	617.18	0.694179	1.61796	0.130329	5.32635	1.00207e-07	2.56466e-06	1.8977
100001718	si:ch211-108p6.4	si:ch211-108p6.4	38.1069	2.72116	6.59402	0.466429	5.83402	5.4107e-09	2.66697e-06	0.0978729
100002600	si:ch1073-340j19.1	si:ch1073-340j19.1	108.159	1.672	3.18655	0.299066	5.59072	2.26129e-08	2.66697e-06	0.410282
565637	fgl2a	fibrinogen-like 2a	121.188	1.30855	2.47692	0.235869	5.54779	2.89308e-08	2.66697e-06	0.524366
405830	lgals2a	lectin, galactoside-binding, soluble, 2a	412.863	0.727899	1.65623	0.136143	5.34659	8.96287e-08	2.70964e-06	1.59217
100320152	steap3	STEAP family member 3, metalloreductase	25.8734	2.70465	6.51899	0.479847	5.63648	1.73563e-08	2.78167e-06	0.299665
322160	pdia6	protein disulfide isomerase family A, member 6	583.12	0.784912	1.72299	0.147301	5.32864	9.89493e-08	2.87376e-06	1.64997
100536429	si:ch211-213i16.3	si:ch211-213i16.3	104.542	1.8018	3.48655	0.31093	5.79488	6.83688e-09	2.97191e-06	0.109995
100321314	cxcl18a.1	chemokine (C-X-C motif) ligand 18a, duplicate 1	72.234	1.52766	2.88318	0.272507	5.60594	2.07128e-08	3.04735e-06	0.324266
321461	cd63	CD63 molecule	939.861	0.509518	1.42357	0.0970946	5.24765	1.54055e-07	3.1019e-06	2.36413
100301514	ftr19	finTRIM family, member 19	19.3804	5.2705	38.5993	0.939725	5.60856	2.04019e-08	3.23369e-06	0.299665
393386	cybb	cytochrome b-245, beta polypeptide (chronic granulomatous disease)	134.475	1.29849	2.45972	0.238422	5.4462	5.14576e-08	3.27302e-06	0.743448
406673	p4hb	prolyl 4-hydroxylase, beta polypeptide	1051.65	0.4977	1.41196	0.0950421	5.23663	1.63537e-07	3.27302e-06	2.36413
108179096	LOC108179096	cell wall integrity and stress response component 4-like	45.0067	1.99947	3.99854	0.35771	5.58965	2.27532e-08	3.49108e-06	0.307525
100149641	si:ch211-209n20.1	si:ch211-209n20.1	14.4066	7.31736	159.494	1.30928	5.58883	2.28606e-08	3.59168e-06	0.299665
559154	ptprc	protein tyrosine phosphatase receptor type C	103.031	1.50878	2.8457	0.272959	5.52751	3.24816e-08	3.71922e-06	0.410282
450028	dram1	DNA-damage regulated autophagy modulator 1	59.207	2.45489	5.48272	0.440253	5.57609	2.45981e-08	3.74948e-06	0.307525
30472	rx1	retinal homeobox gene 1	243.314	0.868872	1.82624	0.161449	5.38171	7.37813e-08	3.9407e-06	0.875744
406844	krt15	keratin 15	1686.96	-0.633912	0.644427	0.12489	-5.07576	3.85957e-07	4.12495e-06	4.36697
403061	ela2	elastase 2	4613.95	-0.788115	0.5791	0.154576	-5.09857	3.42226e-07	4.15763e-06	3.83342
282559	aldh3b1	aldehyde dehydrogenase 3 family, member B1	180.92	0.945542	1.92591	0.176147	5.3679	7.96569e-08	4.31858e-06	0.857161
677744	lyz	lysozyme	321.486	0.928405	1.90317	0.171559	5.41156	6.24777e-08	4.37212e-06	0.662638
565312	irgq1	immunity-related GTPase family, q1	27.9621	3.17578	9.03658	0.550364	5.77032	7.91199e-09	4.40937e-06	0.0830266
327197	vcp	valosin containing protein	1512.21	0.492284	1.40667	0.0969747	5.07642	3.8462e-07	4.63256e-06	3.83342
393461	gmds	GDP-mannose 4,6-dehydratase	379.808	0.725732	1.65374	0.138665	5.23369	1.66161e-07	4.80821e-06	1.59217
334195	mat1a	methionine adenosyltransferase I, alpha	1289.27	0.547432	1.46148	0.108037	5.06708	4.03961e-07	4.87767e-06	3.80752
436979	lygl1	lysozyme g-like 1	171.604	1.19424	2.28824	0.22158	5.38963	7.06011e-08	4.88792e-06	0.662638
100005456	si:dkey-182g1.6	si:dkey-182g1.6	18.2344	4.75883	27.0739	0.86001	5.53346	3.13981e-08	5.15777e-06	0.278679
100009663	atg9a	ATG9 autophagy related 9 homolog A (S. cerevisiae)	816.447	0.502049	1.41622	0.0973426	5.15755	2.50204e-07	5.71108e-06	2.00132
110438136	LOC110438136	uncharacterized LOC110438136	19.1711	3.77587	13.6978	0.686667	5.49883	3.82313e-08	5.81572e-06	0.299665
555518	si:dkey-68o6.6	si:dkey-68o6.6	12.5426	7.11796	138.906	1.29604	5.49211	3.97167e-08	5.87481e-06	0.307525
797351	krt5	keratin 5	13025.3	-0.485813	0.714095	0.0966259	-5.02777	4.96214e-07	5.87578e-06	3.83342
613145	tmed9	transmembrane p24 trafficking protein 9	790.226	0.556845	1.47105	0.108224	5.14529	2.67106e-07	6.04554e-06	2.00132
100149234	LOC100149234	interferon-induced very large GTPase 1-like	54.5025	1.7407	3.34198	0.317576	5.48122	4.22403e-08	6.20871e-06	0.307525
108182776	gvin1l	GTPase, very large interferon inducible 1, like	12.7228	7.13825	140.873	1.30242	5.48076	4.23504e-08	6.36145e-06	0.299665
767691	manf	mesencephalic astrocyte-derived neurotrophic factor	97.8456	1.30254	2.46662	0.239926	5.42891	5.66981e-08	6.36145e-06	0.401575
100535574	ftr30	finTRIM family, member 30	21.2181	3.57988	11.9578	0.627837	5.70192	1.18468e-08	6.40929e-06	0.0830266
403135	tlr22	toll-like receptor 22	79.7526	1.37208	2.58844	0.251392	5.45795	4.81653e-08	6.52269e-06	0.331
558758	acp6	acid phosphatase 6, lysophosphatidic	75.5513	1.50067	2.82975	0.274862	5.45972	4.76884e-08	6.6977e-06	0.318496
100004401	si:ch211-132g1.3	si:ch211-132g1.3	97.4842	1.42865	2.69194	0.264023	5.41106	6.26534e-08	6.81675e-06	0.410282
100537876	dtex3lb.1	deltex E3 ubiquitin ligase 3L b, tandem duplicate 1	30.4384	2.49635	5.64257	0.457619	5.45508	4.89496e-08	7.09061e-06	0.307525
100002591	LOC100002591	GTPase IMAP family member 4	18.3714	5.18283	36.3234	0.953019	5.43833	5.37836e-08	7.97866e-06	0.299665
100034367	utrn	utrophin	1782.89	-0.401522	0.757059	0.0819937	-4.89698	9.73211e-07	8.42457e-06	5.12482
795147	LOC795147	chemokine-like receptor 1	86.536	1.39193	2.6243	0.257575	5.404	6.51693e-08	8.53486e-06	0.338043
571377	ifi44f4	interferon induced protein 44f4	36.3254	2.19708	4.58549	0.405461	5.41871	6.00322e-08	8.62456e-06	0.307525
554107	ela3l	elastase 3 like	5827.95	-0.780045	0.582349	0.159525	-4.88979	1.00944e-06	8.68447e-06	5.12482
571488	LOC571488	E3 ubiquitin/ISG15 ligase TRIM25-like	18.7101	3.54212	11.6488	0.655921	5.40022	6.6561e-08	8.76571e-06	0.333425
445051	krt91	keratin 91	21775.2	-0.330283	0.795381	0.0671493	-4.91863	8.71523e-07	8.76571e-06	4.36697
394164	edem1	ER degradation enhancer, mannosidase alpha-like 1	628.294	0.667611	1.58844	0.131506	5.07664	3.84165e-07	8.76904e-06	1.91976
30583	lcp1	lymphocyte cytosolic protein 1 (L-plastin)	452.875	0.823025	1.76911	0.162078	5.07796	3.81519e-07	8.79193e-06	1.8977
555415	rnf157	ring finger protein 157	349.203	-0.737838	0.599637	0.144376	-5.11052	3.2127e-07	8.80635e-06	1.59217
550429	steap4	STEAP family member 4	361.947	0.79854	1.73934	0.154316	5.1747	2.28277e-07	9.80332e-06	1.0142
386634	eif4a1a	eukaryotic translation initiation factor 4A1A	2819.04	0.564104	1.47847	0.114703	4.91796	8.7452e-07	9.98351e-06	3.80752
402834	usp40	ubiquitin specific peptidase 40	526.74	0.629568	1.5471	0.124792	5.04494	4.53668e-07	1.02511e-05	1.91976
100149795	btr26	bloodthirsty-related gene family, member 26	40.8867	2.21326	4.63722	0.397215	5.57194	2.51919e-08	1.0837e-05	0.100637
192338	mcm2	minichromosome maintenance complex component 2	796.916	0.90268	1.86954	0.181603	4.97062	6.67407e-07	1.21969e-05	2.36413
407981	epb41l3b	erythrocyte membrane protein band 4.1-like 3b	1492.22	-0.425073	0.744801	0.0882656	-4.81584	1.46583e-06	1.23329e-05	5.12482
556125	si:dkey-7i4.24	si:dkey-7i4.24	14.7543	7.35448	163.651	1.37412	5.35214	8.69201e-08	1.24818e-05	0.299665
100333957	LOC100333957	protein NLRC3-like	95.8149	1.51834	2.8646	0.285128	5.3251	1.009e-07	1.2807e-05	0.338043
100004382	qsox1	quiescin Q6 sulfhydryl oxidase 1	467.336	0.668267	1.58916	0.133656	4.99989	5.73635e-07	1.2807e-05	1.91976
406445	psma8	proteasome 20S subunit alpha 8	1163.53	0.448852	1.36495	0.0923075	4.86258	1.15868e-06	1.29292e-05	3.83342
110440098	LOC110440098	uncharacterized LOC110440098	11.3887	6.97837	126.095	1.30502	5.34735	8.92527e-08	1.29454e-05	0.294332
110438109	LOC110438109	uncharacterized LOC110438109	62.7938	1.48813	2.80525	0.279269	5.32867	9.89352e-08	1.30114e-05	0.323965
406762	pgd	phosphogluconate dehydrogenase	375.727	0.685722	1.60851	0.1333	5.14421	2.68651e-07	1.3174e-05	0.867122
140535	ND5	NADH dehydrogenase subunit 5	12180.8	-0.405735	0.754852	0.0840353	-4.82815	1.3781e-06	1.33923e-05	4.36697
100003896	ccl34a.3	chemokine (C-C motif) ligand 34a, duplicate 3	11.7285	7.02067	129.847	1.31617	5.33415	9.5993e-08	1.35562e-05	0.299665
103909480	LOC103909480	uncharacterized LOC103909480	16.6534	4.28154	19.4479	0.802207	5.3372	9.43914e-08	1.35562e-05	0.294332
570867	srgn	serglycin	148.056	0.992519	1.98966	0.191528	5.18212	2.19376e-07	1.38231e-05	0.669541
562315	ftr16	finTRIM family, member 16	39.5486	2.05785	4.16364	0.372988	5.5172	3.44451e-08	1.44116e-05	0.100637
100009654	zgc:158846	zgc:158846	1340.18	-0.463626	0.725162	0.0958196	-4.83852	1.30807e-06	1.4467e-05	3.79966
562950	si:dkey-7c18.24	si:dkey-7c18.24	195.564	1.04577	2.06447	0.200924	5.20482	1.94186e-07	1.76091e-05	0.461614
569298	ctsbb	cathepsin Bb	351.145	-0.73016	0.602837	0.143483	-5.08884	3.60259e-07	1.76091e-05	0.857161
101886350	LOC101886350	uncharacterized LOC101886350	67.0856	1.7835	3.4426	0.33949	5.25347	1.49263e-07	1.9249e-05	0.323965
101883914	LOC101883914	interferon-induced very large GTPase 1-like	36.33	2.09949	4.28559	0.384522	5.46001	4.7611e-08	1.96727e-05	0.100637
100002292	si:ch73-63e15.2	si:ch73-63e15.2	714.518	0.817658	1.76254	0.167902	4.86985	1.11681e-06	1.96727e-05	2.36328
192323	mcm3	minichromosome maintenance complex component 3	537.359	0.765786	1.7003	0.154801	4.94689	7.54088e-07	1.96727e-05	1.59217
100006782	si:dkey-105h12.2	si:dkey-105h12.2	1006.31	0.520649	1.4346	0.106851	4.87265	1.10111e-06	2.00039e-05	2.28198
561595	si:ch211-196h16.5	si:ch211-196h16.5	144.131	1.0195	2.02722	0.200621	5.08173	3.74004e-07	2.08153e-05	0.743448
100333215	dst	dystonin	4677.76	-0.372403	0.772495	0.0782465	-4.75936	1.94208e-06	2.0922e-05	3.83342
567406	ahsg2	alpha-2-HS-glycoprotein 2	126.827	-1.241	0.423079	0.241175	-5.14565	2.66594e-07	2.09559e-05	0.524366
564060	serpina7	serpin peptidase inhibitor, clade A (alpha-1 antiproteinase, antitrypsin), member 7	71.2298	2.01732	4.0483	0.385501	5.23297	1.66807e-07	2.11628e-05	0.324266
570163	LOC570163	tripartite motif-containing protein 16	17.5169	3.44242	10.871	0.656199	5.246	1.55435e-07	2.12983e-05	0.299665
323462	pa2g4b	proliferation-associated 2G4, b	663.413	0.54276	1.45676	0.112306	4.83288	1.34571e-06	2.33283e-05	2.36413
394125	rhoca	ras homolog family member Ca	686.884	0.520184	1.43414	0.10766	4.83175	1.35337e-06	2.35932e-05	2.34642
567050	usp28	ubiquitin specific peptidase 28	801.283	-0.519123	0.697796	0.106848	-4.85853	1.1826e-06	2.41253e-05	2.00132
751704	spi1a	Spi-1 proto-oncogene a	101.101	1.33006	2.51412	0.257784	5.15957	2.4752e-07	2.51172e-05	0.401575
550499	psmb4	proteasome 20S subunit beta 4	903.395	0.527347	1.44128	0.108783	4.8477	1.249e-06	2.53835e-05	2.00132
494476	tfr2	transferrin receptor 2	37.9926	2.31326	4.97006	0.444539	5.20373	1.95326e-07	2.57849e-05	0.307525
567861	gfpt1	glutamine--fructose-6-phosphate transaminase 1	498.144	0.571722	1.4863	0.116972	4.88767	1.02038e-06	2.59679e-05	1.59217
286747	mcm5	minichromosome maintenance complex component 5	656.927	0.895364	1.86008	0.182813	4.89771	9.69594e-07	2.67092e-05	1.46818
557050	si:dkey-19a16.4	si:dkey-19a16.4	73.8988	1.78794	3.45321	0.345101	5.18092	2.20797e-07	2.74852e-05	0.323965
794486	krt4	keratin 4	23415	-0.495402	0.709364	0.106784	-4.6393	3.49588e-06	2.74852e-05	5.12482
792477	wu:fj30f06	wu:fj30f06	62.7517	1.55268	2.93363	0.300034	5.17504	2.27866e-07	2.76859e-05	0.331
335396	srsf5a	serine and arginine rich splicing factor 5a	2795.12	-0.352726	0.783103	0.0755487	-4.66885	3.0289e-06	2.78421e-05	4.36697
494049	aimp1b	aminoacyl tRNA synthetase complex interacting multifunctional protein 1b	396.495	-0.675529	0.626103	0.138699	-4.87045	1.11342e-06	2.80193e-05	1.59217
101886774	LOC101886774	prolyl endopeptidase-like	44.1381	1.86814	3.65062	0.361537	5.16723	2.3759e-07	2.84977e-05	0.333425
564370	psma3	proteasome 20S subunit alpha 3	943.49	0.472143	1.38717	0.0981434	4.81075	1.50368e-06	2.99924e-05	2.00132
799199	asgr1c.1	asialoglycoprotein receptor 1c, tandem duplicate 1	16.0858	4.98461	31.6604	0.963072	5.17574	2.27014e-07	3.01845e-05	0.299665
553668	galnt7	UDP-N-acetyl-alpha-D-galactosamine: polypeptide N-acetylgalactosaminyltransferase 7	940.782	0.461787	1.37725	0.0969712	4.76211	1.91582e-06	3.24724e-05	2.34642
791496	ftr33	finTRIM family, member 33	23.023	2.59168	6.02802	0.50276	5.15491	2.53755e-07	3.36157e-05	0.299665
100144569	dpys	dihydropyrimidinase	328.364	-0.702495	0.614508	0.145522	-4.82743	1.38306e-06	3.44202e-05	1.59217
568334	usp11	ubiquitin specific peptidase 11	200.366	0.884021	1.84551	0.178902	4.94137	7.75759e-07	3.57954e-05	0.857161
337598	mcm4	minichromosome maintenance complex component 4	806.438	0.763022	1.69704	0.16098	4.73984	2.13883e-06	3.59861e-05	2.34642
792211	rnf150b	ring finger protein 150b	544.284	-0.818841	0.566897	0.170235	-4.81008	1.50872e-06	3.6033e-05	1.64997
100000230	si:ch211-166a6.5	si:ch211-166a6.5	2262.61	-0.439581	0.737349	0.0953426	-4.61054	4.01629e-06	3.61759e-05	4.36697
100333916	wu:fj49a02	wu:fj49a02	2302.03	-0.427983	0.7433	0.0923801	-4.63284	3.60677e-06	3.71926e-05	3.80752
570945	nup210	nucleoporin 210	668.122	0.62655	1.54387	0.132459	4.73013	2.2438e-06	3.74773e-05	2.34642
393724	rpe65a	retinoid isomerohydrolase RPE65 a	279.053	1.17993	2.26566	0.23699	4.97883	6.39714e-07	3.77666e-05	0.662638
571738	pla2g1b	phospholipase A2, group IB (pancreas)	148.891	-1.26471	0.416182	0.256997	-4.92113	8.6048e-07	3.87499e-05	0.867122
57923	pycard	PYD and CARD domain containing	380.668	0.625975	1.54325	0.127204	4.92104	8.60844e-07	3.91458e-05	0.857161
100170839	zgc:194906	zgc:194906	26.2785	2.3071	4.94887	0.452307	5.10074	3.38337e-07	3.94809e-05	0.333425
64274	csf1ra	colony stimulating factor 1 receptor, a	378.064	0.658732	1.57869	0.134265	4.90622	9.28478e-07	4.15856e-05	0.867122
565624	si:ch211-250m6.7	si:ch211-250m6.7	17.7669	3.46297	11.027	0.679541	5.09605	3.46811e-07	4.37201e-05	0.307525
794613	grhl3	grainyhead-like transcription factor 3	138.799	0.991966	1.98889	0.201036	4.93428	8.04488e-07	4.6522e-05	0.669188
110438236	LOC110438236	macrophage mannose receptor 1-like	258.484	-0.747464	0.59565	0.153351	-4.87421	1.09245e-06	4.92319e-05	0.857161
445317	dnase1l4.1	deoxyribonuclease 1 like 4, tandem duplicate 1	411.709	0.598824	1.51448	0.122952	4.87038	1.11386e-06	4.95312e-05	0.867122
565945	si:ch211-255g12.8	si:ch211-255g12.8	19.5694	3.17394	9.02506	0.624649	5.08115	3.7515e-07	5.18144e-05	0.278679
322412	cpb1	carboxypeptidase B1 (tissue)	3944.19	-0.771342	0.585872	0.16921	-4.55848	5.15247e-06	5.21008e-05	3.79966
101886486	LOC101886486	uncharacterized LOC101886486	10.3631	6.84272	114.779	1.31857	5.1895	2.10854e-07	5.21306e-05	0.155127
431715	rbck1	RanBP-type and C3HC4-type zinc finger containing 1	140.764	1.01122	2.01561	0.205877	4.91175	9.0266e-07	5.21523e-05	0.662638
100000389	si:ch73-347e22.8	si:ch73-347e22.8	169.115	0.880811	1.84141	0.181344	4.85712	1.19103e-06	5.24925e-05	0.867122
110438785	LOC110438785	uncharacterized LOC110438785	15.5371	6.4497	87.4085	1.27358	5.06423	4.10065e-07	5.30552e-05	0.294332
266796	sec61a1l	SEC61 translocon subunit alpha 1, like	463.783	0.566563	1.48099	0.120626	4.69684	2.64215e-06	5.30552e-05	1.8977
101882286	zmp:0000000606	zmp:0000000606	29.1371	2.42766	5.38022	0.461135	5.26454	1.40541e-07	5.30874e-05	0.100637
100007732	zgc:172253	zgc:172253	295.013	0.752019	1.68415	0.154944	4.85348	1.21316e-06	5.37075e-05	0.857161
100002113	coro1a	coronin, actin binding protein, 1A	205.973	0.878593	1.83858	0.176916	4.96617	6.82867e-07	5.60364e-05	0.461614
565117	cel.2	carboxyl ester lipase, tandem duplicate 2	1374.76	-0.519283	0.697719	0.115133	-4.51027	6.47447e-06	5.60627e-05	4.36697
751646	zgc:153151	zgc:153151	32.2682	2.05947	4.16834	0.40855	5.04093	4.63284e-07	5.83577e-05	0.299665
100001589	LOC100001589	tripartite motif-containing protein 47-like	15.9928	3.69992	12.9953	0.718191	5.15172	2.58102e-07	6.26944e-05	0.155127
336650	abracl	ABRA C-terminal like	297.093	0.662797	1.58315	0.136053	4.87161	1.10691e-06	6.2835e-05	0.662638
266797	stt3a	STT3 oligosaccharyltransferase complex catalytic subunit A	1724.77	0.380773	1.30204	0.084392	4.51196	6.42324e-06	6.29178e-05	3.83342
100001900	ponzr10	plac8 onzin related protein 10	16.8267	3.21776	9.30341	0.64111	5.01905	5.19286e-07	6.49562e-05	0.299665
322453	prss59.1	serine protease 59, tandem duplicate 1	15774.3	-0.611474	0.654528	0.135763	-4.50398	6.66911e-06	6.50991e-05	3.83342
393909	pitpnaa	phosphatidylinositol transfer protein, alpha a	377.737	0.722673	1.65024	0.152983	4.72389	2.31376e-06	6.5273e-05	1.32411
110438467	LOC110438467	uncharacterized LOC110438467	14.9005	4.44236	21.7412	0.863926	5.14206	2.71742e-07	6.53213e-05	0.155127
559626	crtac1a	cartilage acidic protein 1a	146.907	0.965983	1.95339	0.198704	4.86143	1.1654e-06	6.54684e-05	0.662638
100124609	zgc:165582	zgc:165582	48.3867	1.63492	3.10571	0.327367	4.99416	5.90922e-07	6.5859e-05	0.333425
436641	ctsl.1	cathepsin L.1	4076.88	-0.504808	0.704754	0.112309	-4.49481	6.96305e-06	6.73823e-05	3.83342
337572	ctss2.2	cathepsin S, ortholog 2, tandem duplicate 2	279.998	0.851822	1.80478	0.175223	4.86135	1.16586e-06	6.74998e-05	0.639628
322732	alox12	arachidonate 12-lipoxygenase	333.206	0.684761	1.60744	0.142666	4.79976	1.5886e-06	6.76124e-05	0.867122
445134	gfus.2	GDP-L-fucose synthase, tandem duplicate 2	576.203	0.544023	1.45803	0.117232	4.64058	3.47429e-06	6.76124e-05	1.8977
60639	pax6b	paired box 6b	388.18	-0.712928	0.610081	0.148708	-4.79415	1.63369e-06	7.02194e-05	0.857161
558788	si:ch211-233m11.1	si:ch211-233m11.1	50.3977	1.64262	3.12232	0.329475	4.98556	6.17815e-07	7.38897e-05	0.307525
445097	gmppb	GDP-mannose pyrophosphorylase B	466.402	0.5638	1.47816	0.120778	4.66807	3.04038e-06	7.6035e-05	1.46818
101882500	LOC101882500	uncharacterized LOC101882500	33.2004	2.20223	4.6019	0.423906	5.19509	2.04621e-07	7.66321e-05	0.0978729
101886233	si:dkey-182g1.10	si:dkey-182g1.10	53.5399	1.73346	3.32525	0.348134	4.9793	6.38156e-07	7.89142e-05	0.295907
436604	uox	urate oxidase	699.287	-0.498194	0.707993	0.109417	-4.55317	5.28435e-06	8.16812e-05	2.36328
140505	mt-rnr1	s-rRNA	2193.98	0.449427	1.3655	0.102622	4.37946	1.18972e-05	8.46593e-05	5.12482
562666	cluha	clustered mitochondria (cluA/CLU1) homolog a	1113.51	0.467077	1.38231	0.102809	4.54313	5.5425e-06	8.84237e-05	2.28198
570643	vwf	von Willebrand factor	85.5223	1.16718	2.24572	0.23839	4.89608	9.77658e-07	8.84829e-05	0.401575
100331349	LOC100331349	unconventional myosin-XVIIIb-like	284.313	-0.680277	0.624045	0.143469	-4.74163	2.12008e-06	8.8711e-05	0.867122
792062	cyt1l	type I cytokeratin, enveloping layer, like	10042.1	-0.656362	0.634476	0.149158	-4.40045	1.08027e-05	8.96037e-05	4.36697
569613	mlec	malectin	202.976	0.746963	1.67826	0.157587	4.73999	2.13729e-06	9.01665e-05	0.857161
678540	gale	UDP-galactose-4-epimerase	149.536	0.870791	1.82867	0.182271	4.77744	1.77541e-06	9.57277e-05	0.669541
100007431	zgc:172051	zgc:172051	639.889	0.634303	1.55219	0.138168	4.59081	4.41534e-06	9.64438e-05	1.64997
280647	kars1	lysyl-tRNA synthetase 1	2301.39	0.385199	1.30604	0.0881509	4.36977	1.2438e-05	0.000102329	4.36697
562402	phka1b	phosphorylase kinase, alpha 1b (muscle)	163.508	1.34532	2.54086	0.289685	4.64406	3.41634e-06	0.000103347	1.18542
335573	ptpn6	protein tyrosine phosphatase non-receptor type 6	154.034	0.884939	1.84669	0.186039	4.75674	1.96746e-06	0.0001052	0.669541
325317	calr	calreticulin	1077.26	0.431586	1.34872	0.0960176	4.49486	6.96164e-06	0.000105284	2.36328
404039	npsn	nephrosin	301.732	0.757021	1.69	0.161057	4.70033	2.5974e-06	0.000106882	0.867122
101885359	parp142.2	poly(ADP-ribose) polymerase family member 14-related sequence 2.2	23.458	2.63119	6.19537	0.510321	5.15595	2.5235e-07	0.00010827	0.0830266
431731	litaf	lipopolysaccharide-induced TNF factor	271.474	0.698963	1.62334	0.147054	4.75311	2.00309e-06	0.000111373	0.639628
567166	ftr42	finTRIM family, member 42	8.86215	6.61683	98.1443	1.35249	4.89235	9.96415e-07	0.000118057	0.299665
415166	fabp6	fatty acid binding protein 6, ileal (gastrotropin)	1432.07	-0.494081	0.710014	0.114967	-4.29757	1.72679e-05	0.000119435	5.12482
406803	abcd3a	ATP-binding cassette, sub-family D (ALD), member 3a	407.285	-0.648932	0.637752	0.139801	-4.64184	3.45323e-06	0.000120492	1.0142
373114	cflara	CASP8 and FADD-like apoptosis regulator a	194.91	0.861232	1.81659	0.184347	4.67179	2.98586e-06	0.000121656	0.867122
799650	ddx21	DEAD (Asp-Glu-Ala-Asp) box helicase 21	3774.97	-0.452493	0.730779	0.103856	-4.35692	1.31907e-05	0.000122449	3.79966
101885096	LOC101885096	poly [ADP-ribose] polymerase 14-like	45.0072	2.30576	4.94427	0.472893	4.87585	1.08339e-06	0.000127312	0.299665
325561	rpn1	ribophorin I	1383.41	0.420224	1.33813	0.0984054	4.27033	1.95182e-05	0.000133897	5.12482
569025	LOC569025	alpha-2-macroglobulin-like protein 1	348.706	0.644788	1.56351	0.138644	4.65068	3.30844e-06	0.00013392	0.867122
562050	slc6a7	solute carrier family 6 member 7	153.538	0.821011	1.76664	0.179113	4.58377	4.56677e-06	0.000134998	1.18542
553415	rhobtb4	Rho related BTB domain containing 4	468.998	-0.921838	0.527836	0.205733	-4.48074	7.43831e-06	0.000135555	1.91976
394132	arhgdig	Rho GDP dissociation inhibitor (GDI) gamma	1460.07	0.472235	1.38726	0.110716	4.2653	1.99637e-05	0.000136064	5.12482
337230	gars1	glycyl-tRNA synthetase 1	1596.48	0.376768	1.29843	0.0870275	4.32929	1.49588e-05	0.000137287	3.79966
554153	psma2a	proteasome 20S subunit alpha 2a	546.668	0.521139	1.43509	0.114982	4.53233	5.83356e-06	0.000138334	1.46818
619255	cndp1	carnosine dipeptidase 1	814.635	-0.665528	0.630458	0.150389	-4.42538	9.62742e-06	0.0001416	2.36328
567181	grm4	glutamate receptor, metabotropic 4	426.887	-0.554299	0.680988	0.122952	-4.50824	6.53666e-06	0.000142474	1.59217
337223	tuba5	tubulin alpha 5	4131.14	0.483724	1.39835	0.112128	4.31401	1.60317e-05	0.000144898	3.83342
796649	si:ch211-114l13.9	si:ch211-114l13.9	20.3923	2.98963	7.94272	0.616267	4.8512	1.22716e-06	0.000152324	0.278679
557043	cgasa	cyclic GMP-AMP synthase a	168.468	7.04402	131.966	1.52548	4.61757	3.88256e-06	0.000156434	0.857161
325881	f2	coagulation factor II (thrombin)	1434.54	0.472031	1.38706	0.111671	4.22699	2.36841e-05	0.000159351	5.12482
100330744	LOC100330744	proteoglycan 4-like	18.1785	2.92774	7.60916	0.604855	4.84039	1.29581e-06	0.000160074	0.278679
797731	irgf3	immunity-related GTPase family, f3	8.24125	6.51064	91.1798	1.35125	4.81825	1.44821e-06	0.000166105	0.299665
492493	tnni2a.1	troponin I type 2a (skeletal, fast), tandem duplicate 1	728.541	-0.493576	0.710262	0.112521	-4.38652	1.15179e-05	0.000167185	2.36413
100006255	itga7	integrin, alpha 7	526.654	-0.559567	0.678506	0.12625	-4.43223	9.32651e-06	0.000168381	1.8977
322513	uap1	UDP-N-acetylglucosamine pyrophosphorylase 1	397.496	0.612665	1.52908	0.134288	4.56233	5.05899e-06	0.000170628	1.0142
405764	blnk	B cell linker	37.6986	1.70769	3.26638	0.356696	4.78753	1.68847e-06	0.000172948	0.333425
568707	afp4	antifreeze protein type IV	1593.95	0.533999	1.44794	0.125234	4.264	2.00801e-05	0.000179828	3.80752
336159	optn	optineurin	219.167	0.792656	1.73226	0.172876	4.58512	4.53724e-06	0.000180208	0.857161
557302	casp10	caspase 10, apoptosis-related cysteine peptidase	56.1913	1.38374	2.60944	0.289128	4.7859	1.70222e-06	0.000188145	0.307525
560927	c1r	complement component 1, r subcomponent	13.6927	4.33132	20.1306	0.904271	4.78984	1.66912e-06	0.000189028	0.299665
405757	oclna	occludin a	746.891	0.434688	1.35162	0.0989676	4.39222	1.12198e-05	0.000189957	2.00132
570251	LOC570251	E3 ubiquitin/ISG15 ligase TRIM25	15.838	3.12042	8.69642	0.651455	4.78992	1.66846e-06	0.00019177	0.294332
566409	mcm6	minichromosome maintenance complex component 6	688.651	0.697313	1.62148	0.160422	4.34675	1.38172e-05	0.000198588	2.34642
553447	morc3a	MORC family CW-type zinc finger 3a	318.943	0.615524	1.53211	0.13311	4.62419	3.76073e-06	0.000198588	0.639628
572232	znf236	zinc finger protein 236	7.88562	6.44762	87.2823	1.35667	4.75254	2.00881e-06	0.000202862	0.333425
110438318	LOC110438318	uncharacterized LOC110438318	14.5482	4.41411	21.3196	0.925693	4.76844	1.85658e-06	0.000202963	0.307525
100148752	LOC100148752	nonsense-mediated mRNA decay protein 2-like	35.5092	-2.01257	0.247832	0.423831	-4.74851	2.04918e-06	0.000206294	0.333425
555877	btr31	bloodthirsty-related gene family, member 31	33.1428	2.02509	4.07018	0.406385	4.98319	6.25449e-07	0.000213836	0.0978729
140534	ND4	NADH dehydrogenase subunit 4	20096.2	-0.360555	0.778865	0.0860511	-4.19001	2.78947e-05	0.000213836	4.36697
553548	c1qa	complement component 1, q subcomponent, A chain	17.834	2.89679	7.44765	0.608394	4.76136	1.9229e-06	0.000214386	0.299665
550522	krt92	keratin 92	5616.95	-0.382217	0.767258	0.0914459	-4.1797	2.91892e-05	0.000222969	4.36697
326706	lgals1l1	lectin, galactoside-binding, soluble, 1 (galectin 1)-like 1	360.571	0.964139	1.9509	0.212735	4.53211	5.83988e-06	0.000224312	0.867122
101882795	LOC101882795	uncharacterized LOC101882795	39.2269	1.85064	3.60659	0.372797	4.96419	6.89875e-07	0.000234404	0.0978729
561940	limch1a	LIM and calponin homology domains 1a	815.85	-0.524847	0.695033	0.122074	-4.29941	1.71256e-05	0.000240525	2.36413
101886780	prr33	proline rich 33	2057.54	-0.332585	0.794112	0.0806639	-4.1231	3.73808e-05	0.000241817	5.12482
100141350	crp3	C-reactive protein 3	410.353	0.578203	1.49299	0.130708	4.42362	9.70591e-06	0.000242639	1.32411
140819	ptprfa	protein tyrosine phosphatase receptor type Fa	837.035	-0.451188	0.73144	0.104995	-4.29721	1.72958e-05	0.000243622	2.34642
641321	snap23.2	synaptosome associated protein 23.2	44.7808	1.61845	3.07045	0.343025	4.71818	2.37965e-06	0.000262054	0.299665
321195	serpina1l	serine (or cysteine) proteinase inhibitor, clade A (alpha-1 antiproteinase, antitrypsin), member 1, like	5065.89	0.419552	1.33751	0.100729	4.16516	3.11133e-05	0.000269248	3.80752
64609	atp1a2a	ATPase Na+/K+ transporting subunit alpha 2a	469.52	0.509751	1.4238	0.118118	4.31563	1.59151e-05	0.000272739	1.91976
100616532	npc1l1	NPC1-like 1	918.32	-0.57389	0.671803	0.133311	-4.3049	1.67061e-05	0.000274207	2.00132
406650	timp2b	TIMP metallopeptidase inhibitor 2b	169.226	0.895778	1.86061	0.197319	4.53975	5.63219e-06	0.000278778	0.662638
560447	LOC560447	deleted in malignant brain tumors 1 protein-like	31.9934	2.60734	6.09378	0.55498	4.69808	2.62623e-06	0.000279672	0.307525
100333695	si:zfos-364h11.1	si:zfos-364h11.1	23.7875	2.48005	5.57917	0.528411	4.69341	2.68687e-06	0.000292743	0.299665
321346	phb	prohibitin	974.221	0.423215	1.34091	0.09867	4.2892	1.79321e-05	0.000292743	2.00132
393486	lgals2b	lectin, galactoside-binding, soluble, 2b	5182.05	-0.37098	0.773257	0.0910545	-4.07426	4.61607e-05	0.000293637	5.12482
394243	arpc1a	actin related protein 2/3 complex, subunit 1A	1372.56	0.404477	1.32361	0.0984849	4.107	4.00832e-05	0.000298774	4.36697
799608	ccnd2a	cyclin D2, a	900.312	0.402675	1.32196	0.0951064	4.23394	2.29637e-05	0.000315812	2.36328
321769	nsa2	NSA2 ribosome biogenesis homolog (S. cerevisiae)	3961.75	-0.46891	0.72251	0.113784	-4.12104	3.77159e-05	0.00031929	3.83342
103909608	wu:fb80c09	wu:fb80c09	770.494	0.429387	1.34666	0.100662	4.26564	1.99328e-05	0.000322734	2.00132
445049	amy2al2	amylase alpha 2A-like 2	4234.59	-0.647632	0.638327	0.157234	-4.11891	3.80662e-05	0.000324141	3.79966
101884874	LOC101884874	stonustoxin subunit alpha-like	13.5436	3.68242	12.8386	0.789264	4.66564	3.07659e-06	0.000331682	0.299665
140536	ND6	NADH dehydrogenase subunit 6	181.369	0.840047	1.79011	0.189159	4.44096	8.95581e-06	0.000333166	0.867122
100124612	ms4a17a.4	membrane-spanning 4-domains, subfamily A, member 17A.4	43.5731	1.69562	3.23915	0.363972	4.65864	3.18307e-06	0.000333389	0.307525
325004	sdcbp2	syndecan binding protein (syntenin) 2	485.943	0.500891	1.41509	0.117599	4.25932	2.05054e-05	0.000347517	1.8977
573209	cry3a	cryptochrome circadian regulator 3a	1759.85	-0.343214	0.788283	0.0851683	-4.02983	5.58177e-05	0.000349768	5.12482
792456	ovol1a	ovo-like zinc finger 1a	145.343	0.823829	1.7701	0.183918	4.47934	7.48752e-06	0.000358781	0.669188
100333859	si:dkey-162h11.3	si:dkey-162h11.3	982.662	0.783615	1.72144	0.186867	4.19344	2.74753e-05	0.00037155	2.36413
321084	dnmt3ba	DNA (cytosine-5-)-methyltransferase 3 beta, duplicate a	662.063	0.520397	1.43435	0.124086	4.19383	2.74284e-05	0.00037155	2.36328
352934	npas2	neuronal PAS domain protein 2	220.961	-0.971775	0.509878	0.220071	-4.41573	1.00668e-05	0.000374913	0.857161
81584	cldne	claudin e	808.753	0.491208	1.40562	0.117012	4.19792	2.69379e-05	0.000376279	2.28198
30708	fabp2	fatty acid binding protein 2, intestinal	2860	-0.439535	0.737372	0.107994	-4.07	4.70121e-05	0.000390335	3.83342
336770	abcf2a	ATP-binding cassette, sub-family F (GCN20), member 2a	707.009	0.607899	1.52404	0.144123	4.21792	2.46567e-05	0.000391553	2.00132
554678	si:rp71-1i20.2	si:rp71-1i20.2	49.1083	1.73043	3.31826	0.37483	4.61656	3.90154e-06	0.000402613	0.307525
58022	casp8	caspase 8, apoptosis-related cysteine peptidase	148.823	0.860825	1.81608	0.193465	4.44951	8.60661e-06	0.00040733	0.669541
30156	tenm4	teneurin transmembrane protein 4	872.222	-0.401798	0.756914	0.0956333	-4.20145	2.65216e-05	0.00041931	2.00132
100004186	LOC100004186	GTPase IMAP family member 8-like	30.7936	1.99352	3.98208	0.432332	4.6111	4.00549e-06	0.000421077	0.299665
795664	wu:fa56d06	wu:fa56d06	2677.38	-0.416608	0.749184	0.102803	-4.05248	5.06779e-05	0.000421077	3.79966
266799	gatm	glycine amidinotransferase (L-arginine:glycine amidinotransferase)	1999.57	-0.59894	0.660239	0.149015	-4.01932	5.83669e-05	0.000421077	4.36697
406323	chia.1	chitinase, acidic.1	2151.55	-0.406655	0.75437	0.101381	-4.01117	6.04173e-05	0.000435198	4.36697
100005459	spsb3b	splA/ryanodine receptor domain and SOCS box containing 3b	113.508	-1.01266	0.495631	0.22835	-4.43469	9.22036e-06	0.000437061	0.662638
352924	txnrd3	thioredoxin reductase 3	1490.44	0.33818	1.26416	0.0837322	4.03883	5.37179e-05	0.000439511	3.83342
415164	acte1	actin, epsilon 1	1163.99	-0.388891	0.763716	0.0979857	-3.96886	7.22184e-05	0.00044134	5.12482
101886700	LOC101886700	uncharacterized LOC101886700	68.1498	1.25473	2.38623	0.273582	4.5863	4.51164e-06	0.000443	0.318496
110437848	LOC110437848	uncharacterized LOC110437848	72.0963	1.2579	2.39147	0.27505	4.57334	4.8002e-06	0.000449577	0.333425
792472	cfbl	complement factor b, like	45.5075	1.59964	3.03069	0.348641	4.58823	4.47025e-06	0.000452903	0.307525
564690	zgc:174904	zgc:174904	264.611	0.784967	1.72305	0.17985	4.36456	1.27379e-05	0.000452903	0.875744
103908669	LOC103908669	uncharacterized LOC103908669	89.5136	1.05139	2.07253	0.230482	4.56171	5.07376e-06	0.000466673	0.338043
322544	dnajc3a	DnaJ (Hsp40) homolog, subfamily C, member 3a	153.214	0.863855	1.81989	0.195676	4.41473	1.01136e-05	0.000468982	0.669541
560422	ftr22	finTRIM family, member 22	14.0263	5.39558	42.0951	1.14349	4.71851	2.37576e-06	0.000474123	0.155127
794214	nlrc3l1	NLR family, CARD domain containing 3-like 1	548.503	0.576477	1.4912	0.13685	4.21248	2.52584e-05	0.000474123	1.64997
436908	slc17a9b	solute carrier family 17 member 9b	154.404	0.787607	1.72621	0.1788	4.40495	1.05809e-05	0.000487835	0.669541
140533	ND3	NADH dehydrogenase subunit 3	2329.45	-0.383564	0.766542	0.0963803	-3.97969	6.90051e-05	0.000487835	4.36697
664718	krt1-19d	keratin, type 1, gene 19d	1694.05	-0.44922	0.732439	0.113006	-3.97519	7.03239e-05	0.000496397	4.36697
556036	zgc:154055	zgc:154055	138.55	0.824555	1.77099	0.188358	4.3776	1.19993e-05	0.00049681	0.743448
415159	rpl37	ribosomal protein L37	4656.3	-0.29614	0.814429	0.0740002	-4.00188	6.28422e-05	0.000508358	3.79966
100148751	LOC100148751	trichohyalin-like	38.3042	1.80851	3.50281	0.37804	4.78392	1.71913e-06	0.000524318	0.100637
101885345	LOC101885345	uncharacterized LOC101885345	12.7736	5.25639	38.2235	1.15904	4.53513	5.75676e-06	0.000529181	0.333425
570209	ftr07	finTRIM family, member 7	14.2646	3.52794	11.5349	0.774068	4.55766	5.17269e-06	0.00053788	0.294332
566647	gja13.2	gap junction protein alpha 13.2	50.388	1.74903	3.36132	0.384071	4.55392	5.26564e-06	0.000543857	0.295907
445282	cela1.6	chymotrypsin like elastase family member 1, tandem duplicate 6	20578.4	-0.487101	0.713457	0.124571	-3.91023	9.22067e-05	0.000549106	5.12482
100332730	srpx2	sushi-repeat containing protein X-linked 2	36.3902	1.71173	3.27554	0.37725	4.53739	5.69538e-06	0.000564416	0.307525
567913	mogs	mannosyl-oligosaccharide glucosidase	341.269	0.551838	1.46595	0.128066	4.30902	1.63979e-05	0.000582195	0.857161
100004976	si:dkey-58f10.10	si:dkey-58f10.10	12.3024	4.58065	23.9284	1.01027	4.5341	5.7851e-06	0.000586683	0.299665
796439	fam234a	family with sequence similarity 234 member A	494.446	0.489878	1.40433	0.117785	4.15907	3.19544e-05	0.000587718	1.64997
572435	eif4g1a	eukaryotic translation initiation factor 4 gamma, 1a	3075.18	0.363952	1.28695	0.0918155	3.96395	7.37185e-05	0.000587942	3.79966
563060	s100u	S100 calcium binding protein U	456.123	0.546358	1.46039	0.131525	4.15402	3.26681e-05	0.000599153	1.64997
30741	ctnna1	catenin (cadherin-associated protein), alpha 1	1631.4	0.337901	1.26392	0.0853673	3.95821	7.55144e-05	0.000599334	3.80752
322691	plg	plasminogen	2056.89	0.53014	1.44407	0.133932	3.95828	7.54908e-05	0.000599543	3.79966
571487	myo1g	myosin IG	12.549	5.2189	37.243	1.15219	4.52954	5.9113e-06	0.000605213	0.294332
394052	ftcd	formimidoyltransferase cyclodeaminase	633.546	-0.48406	0.714963	0.116558	-4.15294	3.28232e-05	0.000620364	1.59217
321974	prmt1	protein arginine methyltransferase 1	1360.73	0.370942	1.2932	0.0941948	3.93803	8.21518e-05	0.000649711	3.79966
550445	acta1a	actin alpha 1, skeletal muscle a	3382.7	-0.462971	0.725491	0.117732	-3.93242	8.40959e-05	0.000658309	3.83342
101882842	si:dkey-45k15.1	si:dkey-45k15.1	45.2051	1.81318	3.51417	0.40242	4.5057	6.61547e-06	0.000661549	0.299665
553628	ftr43	finTRIM family, member 43	13.8769	3.26428	9.60828	0.703191	4.64209	3.44898e-06	0.000665328	0.155127
322451	ctrb.1	chymotrypsinogen B, tandem duplicate 1	11501.1	-0.476843	0.718548	0.122377	-3.8965	9.75947e-05	0.000667845	4.36697
65223	prss1	serine protease 1	19044.6	-0.474724	0.719604	0.122164	-3.88595	0.000101929	0.000696537	4.36697
325557	anxa2a	annexin A2a	1368.36	0.377191	1.29881	0.0962754	3.91783	8.93491e-05	0.000699313	3.80752
335817	pkma	pyruvate kinase M1/2a	3586.88	0.396987	1.31676	0.1016	3.90734	9.33171e-05	0.000729359	3.80752
550363	ms4a17a.11	membrane-spanning 4-domains, subfamily A, member 17A.11	338.343	0.626822	1.54416	0.152736	4.10395	4.06149e-05	0.000758087	1.59217
393521	macrod2	mono-ADP ribosylhydrolase 2	560.187	0.460949	1.37645	0.112384	4.10154	4.10408e-05	0.00076498	1.59217
798290	ms4a17a.2	membrane-spanning 4-domains, subfamily A, member 17a.2	33.2354	2.04694	4.1323	0.460455	4.44549	8.76934e-06	0.00077946	0.333425
108190755	LOC108190755	uncharacterized LOC108190755	23.6703	2.5735	5.95251	0.57707	4.45959	8.21154e-06	0.000790263	0.307525
326282	smad7	SMAD family member 7	193.824	-0.702177	0.614644	0.161123	-4.35802	1.31241e-05	0.000791877	0.489828
100534928	slc35d2	solute carrier family 35 member D2	46.8208	1.63657	3.10926	0.366451	4.466	7.96949e-06	0.000794894	0.295907
100334014	LOC100334014	prolyl endopeptidase-like	27.4555	2.03801	4.1068	0.457267	4.45694	8.31369e-06	0.000796806	0.307525
101883331	LOC101883331	uncharacterized LOC101883331	51.6528	5.72915	53.0451	1.29173	4.43526	9.1961e-06	0.000811802	0.333425
368348	cmtm6	CKLF-like MARVEL transmembrane domain containing 6	338.432	0.586149	1.50123	0.143526	4.08392	4.42816e-05	0.000817041	1.59217
335789	crygmx	crystallin, gamma MX	3274.01	-0.321407	0.800289	0.0829122	-3.87647	0.000105981	0.000817041	3.80752
436759	rpl38	ribosomal protein L38	2280.59	-0.427325	0.743639	0.110397	-3.87079	0.000108482	0.000835179	3.80752
436882	psmb2	proteasome 20S subunit beta 2	686.53	0.471378	1.38643	0.118212	3.98757	6.67538e-05	0.000856325	2.28198
571127	si:ch211-262h13.5	si:ch211-262h13.5	68.8152	-1.25041	0.420329	0.28245	-4.42701	9.55501e-06	0.000862217	0.323965
768248	fas	Fas cell surface death receptor	16.7111	2.91589	7.54694	0.660153	4.41699	1.00083e-05	0.000876309	0.333425
110437999	LOC110437999	uncharacterized LOC110437999	6.75238	-6.18678	0.0137276	1.39358	-4.43949	9.01739e-06	0.000893199	0.294332
100003913	si:ch73-380l3.2	si:ch73-380l3.2	215.596	0.662945	1.58331	0.15565	4.25922	2.05146e-05	0.000901371	0.662638
560602	slc2a6	solute carrier family 2 member 6	48.9592	1.87228	3.6611	0.423153	4.42458	9.66286e-06	0.000913057	0.307525
100331639	LOC100331639	myosin-9-like	881.974	0.464523	1.37986	0.116999	3.97032	7.17767e-05	0.000913057	2.28198
100000322	trpv6	transient receptor potential cation channel, subfamily V, member 6	222.718	-0.681454	0.623537	0.157651	-4.32255	1.54235e-05	0.000913057	0.489828
140614	xbp1	X-box binding protein 1	2280.34	0.35843	1.28203	0.0950407	3.77134	0.000162376	0.000917522	5.12482
101884245	gvinp1l	GTPase, very large interferon inducible pseudogene 1-like	73.0037	1.31986	2.49642	0.29934	4.40923	1.03738e-05	0.000926039	0.323965
569313	si:dkey-283b15.2	si:dkey-283b15.2	333.995	-0.602351	0.65868	0.14508	-4.15185	3.29793e-05	0.000939122	1.0142
321460	ist1	IST1 factor associated with ESCRT-III	924.69	0.478121	1.39293	0.120677	3.962	7.43242e-05	0.000939381	2.28198
563738	si:ch211-284e20.8	si:ch211-284e20.8	511.292	0.528705	1.44263	0.132151	4.00076	6.314e-05	0.000947327	1.91976
406820	actr2a	actin related protein 2a	825.265	0.418279	1.33633	0.104849	3.98933	6.62601e-05	0.000952041	2.00132
405791	cacna1sb	calcium channel, voltage-dependent, L type, alpha 1S subunit, b	1296.8	-0.374008	0.771636	0.0984247	-3.79994	0.000144729	0.000952041	4.36697
100137114	ftr50	finTRIM family, member 50	21.2514	2.29632	4.91205	0.520283	4.41361	1.01661e-05	0.000973242	0.299665
402884	tlr21	toll-like receptor 21	24.5505	1.99723	3.99232	0.45101	4.42834	9.4961e-06	0.000975158	0.278679
447839	ehd1b	EH-domain containing 1b	285.734	0.689059	1.61223	0.165059	4.17463	2.98475e-05	0.000975158	0.875744
100001445	ftr46	finTRIM family, member 46	12.5419	3.31266	9.93598	0.75489	4.38827	1.14256e-05	0.000979147	0.333425
110439103	LOC110439103	complement factor H-like	6.49529	6.16957	71.9825	1.40234	4.39949	1.08506e-05	0.00100685	0.307525
30084	nme2b.2	NME/NM23 nucleoside diphosphate kinase 2b, tandem duplicate 2	15852.1	-0.362906	0.777597	0.095102	-3.81596	0.000135654	0.00100846	3.83342
568326	ccl35.1	chemokine (C-C motif) ligand 35, duplicate 1	13.7248	3.25067	9.51804	0.715455	4.54349	5.53303e-06	0.00101512	0.155127
100192216	il15ra	interleukin 15 receptor subunit alpha	11.1951	4.01341	16.1494	0.912409	4.3987	1.08901e-05	0.00105163	0.294332
101886834	LOC101886834	protein FAM111A-like	14.4353	3.12296	8.71176	0.710438	4.39583	1.10351e-05	0.00106282	0.294332
60309	robo2	roundabout, axon guidance receptor, homolog 2 (Drosophila)	2139	-0.300761	0.811824	0.0790779	-3.80335	0.00014275	0.00106282	3.80752
103909796	LOC103909796	golgin subfamily A member 6-like protein 2	134.391	1.17309	2.25494	0.280049	4.18887	2.80351e-05	0.00106758	0.743448
394121	rps10	ribosomal protein S10	6521.35	-0.373297	0.772016	0.098259	-3.79911	0.000145216	0.00107832	3.80752
101883451	LOC101883451	uncharacterized LOC101883451	86.6857	1.09322	2.1335	0.252313	4.3328	1.47225e-05	0.00110142	0.37743
353365	anxa11b	annexin A11b	1534.13	0.337701	1.26374	0.0892734	3.78278	0.000155089	0.00115099	3.79966
259191	fmr1	fragile X messenger ribonucleoprotein 1	702.056	0.429366	1.34664	0.109915	3.90636	9.36984e-05	0.00115635	2.28198
492695	eea1	early endosome antigen 1	671.949	0.417019	1.33517	0.107072	3.89475	9.82996e-05	0.00116987	2.36328
100537930	LOC100537930	interferon-induced protein with tetratricopeptide repeats 5-like	9.71547	5.76227	54.2771	1.32094	4.36223	1.28741e-05	0.0011759	0.307525
563036	LOC563036	uncharacterized LOC563036	22.2793	2.7888	6.91054	0.63942	4.36145	1.29202e-05	0.00117747	0.307525
799807	crygm2d9	crystallin, gamma M2d9	1795.78	-0.426818	0.743901	0.113065	-3.77497	0.000160027	0.00117747	3.80752
101883994	LOC101883994	growth-regulated alpha protein-like	35.1874	1.91558	3.77264	0.441152	4.34221	1.41054e-05	0.00118365	0.333425
321119	mcmbp	minichromosome maintenance complex binding protein	262.607	0.768801	1.70385	0.18326	4.19514	2.72708e-05	0.00119136	0.639628
103910189	LOC103910189	interferon-induced very large GTPase 1-like	130.466	1.33297	2.51921	0.318639	4.18333	2.87268e-05	0.00119797	0.669188
795305	acod1	aconitate decarboxylase 1	36.351	2.02771	4.07757	0.464897	4.36163	1.29096e-05	0.00120066	0.299665
567422	plxna3	plexin A3	1052.49	-0.40526	0.7551	0.104213	-3.88875	0.00010076	0.00122902	2.28198
336381	cotl1	coactosin-like F-actin binding protein 1	2692.36	0.331644	1.25845	0.0882093	3.75974	0.000170089	0.0012418	3.80752
100332562	col7a1	collagen, type VII, alpha 1	840.088	-0.545703	0.685058	0.14049	-3.88428	0.000102634	0.00124865	2.28198
561021	casp22	caspase 22, apoptosis-related cysteine peptidase	45.4242	1.44222	2.7174	0.332015	4.34385	1.40006e-05	0.00127584	0.304264
337325	pdzk1	PDZ domain containing 1	1297.84	-0.383761	0.766437	0.102617	-3.73975	0.000184202	0.00134242	3.79966
58054	pim2	Pim-2 proto-oncogene, serine/threonine kinase	193.625	0.793009	1.73268	0.193841	4.09103	4.29462e-05	0.00138562	0.857161
368235	yars1	tyrosyl-tRNA synthetase 1	270.455	0.610258	1.52653	0.149421	4.08415	4.42378e-05	0.00140908	0.867122
565345	myo1f	myosin IF	106.671	1.30956	2.47866	0.305112	4.29207	1.77012e-05	0.00144443	0.338043
100006839	LOC100006839	tripartite motif-containing protein 16-like	13.5815	3.66984	12.7271	0.822668	4.4609	8.16173e-06	0.00144946	0.155127
334459	si:ch211-113d11.5	si:ch211-113d11.5	492.886	-0.479963	0.716996	0.121512	-3.94993	7.81725e-05	0.00146497	1.46818
563681	si:ch211-212k18.15	si:ch211-212k18.15	18.5128	2.49442	5.63503	0.578201	4.31411	1.60247e-05	0.00146945	0.299665
323918	stt3b	STT3 oligosaccharyltransferase complex catalytic subunit B	1219.77	0.369174	1.29161	0.0994041	3.71387	0.000204116	0.00147427	3.79966
561110	tbc1d2	TBC1 domain family, member 2	82.6186	1.01811	2.02526	0.237435	4.28796	1.80326e-05	0.00148149	0.333425
541374	capn2a	calpain 2, (m/II) large subunit a	679.099	0.467413	1.38263	0.120742	3.87118	0.000108312	0.00148149	2.00132
553242	sh3pxd2b	SH3 and PX domains 2B	494.243	0.465701	1.38099	0.119272	3.90451	9.44154e-05	0.00156442	1.64997
568184	lrp2a	low density lipoprotein receptor-related protein 2a	871.545	-0.429024	0.742764	0.112214	-3.82326	0.000131697	0.0015758	2.28198
100002196	mgarpa	mitochondria localized glutamic acid rich protein a	1393.46	0.463554	1.37893	0.125464	3.69472	0.000220125	0.00157656	3.80752
406426	spint1a	serine peptidase inhibitor, Kunitz type 1 a	1224.12	0.379195	1.30062	0.10369	3.65701	0.000255173	0.00159144	4.36697
393239	ostc	oligosaccharyltransferase complex subunit	404.442	0.495725	1.41003	0.122343	4.05192	5.07981e-05	0.00161202	0.857161
405888	rpl36	ribosomal protein L36	4713.91	-0.286431	0.819928	0.078434	-3.65187	0.000260338	0.00161955	4.36697
324714	styk1b	serine/threonine/tyrosine kinase 1b	304.929	0.592009	1.50734	0.146304	4.04642	5.20058e-05	0.00162727	0.867122
321947	psmc3	proteasome 26S subunit, ATPase 3	1116.9	0.351263	1.27568	0.0923615	3.80314	0.000142876	0.00163768	2.36413
100007552	ifi44a5	interferon induced protein 44a5	72.2975	1.6154	3.06396	0.378944	4.26289	2.018e-05	0.00168585	0.323965
246095	gpib	glucose-6-phosphate isomerase b	334.762	-0.764119	0.588813	0.196318	-3.89224	9.93229e-05	0.0016862	1.59217
100000278	LOC100000278	uncharacterized LOC100000278	5.87511	6.02288	65.0231	1.41536	4.25536	2.08714e-05	0.00168988	0.333425
108179090	si:dkey-11o15.4	si:dkey-11o15.4	10.7625	4.9889	31.7547	1.17298	4.25319	2.10749e-05	0.00170422	0.333425
101886177	lrp2b	low density lipoprotein receptor-related protein 2b	485.592	-0.584165	0.667035	0.152047	-3.84201	0.000122033	0.00171178	1.91976
108179017	ftr31	finTRIM family, member 31	11.2891	4.01499	16.1671	0.940902	4.26717	1.97965e-05	0.00173133	0.307525
567537	cxcl20	chemokine (C-X-C motif) ligand 20	77.4839	1.11009	2.1586	0.260894	4.25496	2.09083e-05	0.001732	0.324266
322508	h1-10	H1.10 linker histone	708.711	-0.453382	0.730329	0.118459	-3.82734	0.000129538	0.00173647	2.00132
445034	crygn2	crystallin, gamma N2	6480.61	-0.351525	0.783755	0.0959012	-3.66549	0.000246863	0.00173724	3.80752
100005871	ftr57	finTRIM family, member 57	10.8492	4.3929	21.0085	1.03028	4.2638	2.00981e-05	0.00174896	0.307525
447843	ctrl	chymotrypsin-like	6791.49	-0.450092	0.731996	0.12307	-3.65721	0.000254972	0.00177775	3.83342
492484	cyp2n13	cytochrome P450, family 2, subfamily N, polypeptide 13	931.279	-0.469567	0.722181	0.124362	-3.7758	0.000159495	0.00180095	2.36413
678604	irf1a	interferon regulatory factor 1a	12.5295	3.8595	14.5153	0.875961	4.40602	1.05286e-05	0.00180955	0.155127
317741	coro1ca	coronin, actin binding protein, 1Ca	681.588	0.431403	1.34854	0.114364	3.7722	0.000161817	0.00182265	2.36413
798872	dio3b	iodothyronine deiodinase 3b	136.226	0.981181	1.97408	0.242458	4.04681	5.1921e-05	0.0018574	0.743448
116517	adh5	alcohol dehydrogenase 5	650.001	-0.431944	0.741262	0.113208	-3.8155	0.000135907	0.00188049	1.91976
406339	hk2	hexokinase 2	115.072	0.981864	1.97502	0.241426	4.06693	4.76362e-05	0.00188856	0.669188
568900	sycn.2	syncollin, tandem duplicate 2	938.044	-0.502036	0.70611	0.133509	-3.76031	0.000169705	0.00190208	2.36413
327330	psmd7	proteasome 26S subunit, non-ATPase 7	695.995	0.391386	1.31165	0.104114	3.75922	0.000170442	0.00190798	2.36413
335119	serpinb1l3	serpin peptidase inhibitor, clade B (ovalbumin), member 1, like 3	636.415	-0.521725	0.696539	0.135648	-3.84616	0.000119985	0.00192215	1.64997
336702	rpl9	ribosomal protein L9	6244.04	-0.281472	0.822751	0.0774661	-3.63348	0.000279622	0.00192336	3.83342
562810	pmelb	premelanosome protein b	107.26	-1.04947	0.483147	0.250291	-4.19298	2.75312e-05	0.00192336	0.37743
100535672	prss59.2	serine protease 59, tandem duplicate 2	21767.5	-0.412006	0.751578	0.113616	-3.6263	0.000287514	0.00199275	3.79966
100142653	si:ch73-142c19.1	si:ch73-142c19.1	53.0404	1.33896	2.52969	0.316391	4.23198	2.31644e-05	0.00200253	0.304264
557392	trim35-24	tripartite motif containing 35-24	20.5711	2.2455	4.74202	0.533425	4.20959	2.55832e-05	0.00201574	0.333425
555481	zgc:154142	zgc:154142	644.682	-0.511807	0.701343	0.133572	-3.83169	0.000127266	0.00202388	1.64997
445319	ncaldb	neurocalcin delta b	336.677	0.594761	1.51022	0.15309	3.88504	0.000102311	0.00202497	1.32411
101885830	LOC101885830	uncharacterized LOC101885830	59.4053	1.25245	2.38246	0.295815	4.23391	2.29664e-05	0.00202908	0.295907
335881	kidins220b	kinase D-interacting substrate 220b	5178.24	-0.261674	0.83412	0.072336	-3.61747	0.000297493	0.00202908	3.83342
553377	prg4b	proteoglycan 4b	218.363	0.804209	1.74619	0.201724	3.98667	6.70068e-05	0.00204122	0.857161
447815	rimkla	ribosomal modification protein rimK-like family member A	2075.63	-0.361029	0.778609	0.0998236	-3.61667	0.000298421	0.00204406	3.80752
406289	txndc5	thioredoxin domain containing 5	894.951	0.394741	1.31471	0.105652	3.73625	0.000186788	0.0020588	2.36328
449829	galk1	galactokinase 1	59.6793	1.20524	2.30575	0.28562	4.21972	2.44607e-05	0.0020669	0.307525
799570	nasp	nuclear autoantigenic sperm protein (histone-binding)	218.894	0.801083	1.74241	0.201285	3.97985	6.89586e-05	0.0020669	0.867122
100003654	si:dkey-58f10.11	si:dkey-58f10.11	11.4604	5.08216	33.8753	1.16294	4.3701	1.24191e-05	0.00207783	0.155127
556764	ddx17	DEAD-box helicase 17	1370.28	-0.381863	0.767446	0.106813	-3.57505	0.000350156	0.00207858	4.36697
555288	slc35a2	solute carrier family 35 member 2	172.88	0.667948	1.58881	0.168187	3.97147	7.14305e-05	0.00213287	0.867122
405819	agmo	alkylglycerol monooxygenase	601.272	-0.407445	0.753958	0.106061	-3.84162	0.000122225	0.00215288	1.46818
101883594	LOC101883594	zinc finger protein 883-like	12.716	3.11923	8.68926	0.741222	4.20823	2.57376e-05	0.00216175	0.307525
793137	lcat	lecithin-cholesterol acyltransferase	236.708	0.671084	1.59227	0.163629	4.10125	4.10924e-05	0.00216428	0.489828
100002392	LOC100002392	chemokine CCL-C17a	10.6598	4.97692	31.4921	1.18839	4.18797	2.81466e-05	0.00217522	0.333425
541383	ms4a17a.9	membrane-spanning 4-domains, subfamily A, member 17A.9	167.508	0.966244	1.95375	0.239972	4.02649	5.6615e-05	0.00219892	0.662638
64615	atp1a1a.4	ATPase Na+/K+ transporting subunit alpha 1a, tandem duplicate 4	6038.16	-0.342734	0.788545	0.0954591	-3.59038	0.000330195	0.00221422	3.83342
114424	cdh1	cadherin 1, type 1, E-cadherin (epithelial)	1563.99	0.362532	1.28568	0.101	3.58943	0.000331395	0.00221961	3.83342
30519	myb	v-myb avian myeloblastosis viral oncogene homolog	233.591	0.613205	1.52965	0.152431	4.02284	5.75014e-05	0.00222537	0.662638
560716	ftr26	finTRIM family, member 26	11.7299	5.11766	34.7192	1.17629	4.3507	1.35706e-05	0.00223809	0.155127
100332460	clcc1	chloride channel CLIC-like 1	185.592	0.676663	1.59844	0.168376	4.01876	5.85045e-05	0.00223809	0.669541
436854	crygm2d8	crystallin, gamma M2d8	6041.73	-0.304501	0.809722	0.0870035	-3.49986	0.000465494	0.00232105	5.12482
447804	lyn	LYN proto-oncogene, Src family tyrosine kinase	122.188	0.82818	1.77544	0.203693	4.06582	4.78629e-05	0.00232969	0.524366
368476	pcdh15a	protocadherin-related 15a	182.271	-0.695026	0.617698	0.176058	-3.94771	7.89039e-05	0.00234669	0.857161
30068	cat	catalase	1676.39	-0.368367	0.774659	0.103043	-3.57489	0.000350369	0.00234793	3.79966
140538	ND4L	NADH dehydrogenase subunit 4L	2545.87	-0.338608	0.790804	0.0947824	-3.57248	0.000353619	0.00236202	3.80752
403076	vangl1	VANGL planar cell polarity protein 1	271.837	-0.571015	0.673143	0.144777	-3.9441	8.01011e-05	0.00237385	0.857161
791973	cxcr3.2	chemokine (C-X-C motif) receptor 3, tandem duplicate 2	32.981	1.60508	3.04212	0.385513	4.16348	3.1343e-05	0.00238511	0.333425
260437	msh6	mutS homolog 6 (E. coli)	382.839	0.651521	1.57082	0.165476	3.93724	8.24229e-05	0.00240891	0.867122
368910	mtdha	metadherin a	663.095	0.407736	1.3266	0.110324	3.69579	0.000219204	0.00242868	2.28198
554967	psmd1	proteasome 26S subunit, non-ATPase 1	1723.83	0.31536	1.24432	0.0904906	3.485	0.000492134	0.00242868	5.12482
335096	ptprub	protein tyrosine phosphatase receptor type Ub	839.271	-0.362259	0.777945	0.098218	-3.68832	0.000225741	0.00242956	2.34642
373085	hspa9	heat shock protein 9	1344.09	0.398399	1.31804	0.114388	3.48287	0.000496077	0.00244164	5.12482
103908802	LOC103908802	uncharacterized LOC103908802	60.3675	1.21554	2.32227	0.290921	4.17824	2.93779e-05	0.00250132	0.295907
100319064	si:ch211-264f5.6	si:ch211-264f5.6	915.837	0.406623	1.32558	0.110598	3.67658	0.000236385	0.00251619	2.36413
337731	pvalb4	parvalbumin 4	5084.53	-0.276522	0.825579	0.0796349	-3.47237	0.000515879	0.00253021	5.12482
101884073	LOC101884073	uncharacterized LOC101884073	39.021	1.64239	3.12183	0.393849	4.17011	3.04457e-05	0.00255077	0.299665
436883	srsf5b	serine and arginine rich splicing factor 5b	1789.67	-0.399366	0.758191	0.112816	-3.53999	0.000400149	0.00264089	3.79966
100002015	cds1	CDP-diacylglycerol synthase (phosphatidate cytidylyltransferase) 1	604.125	0.410602	1.32924	0.110446	3.71766	0.000201075	0.00265399	1.8977
325758	si:ch211-105c13.3	si:ch211-105c13.3	632.312	0.394077	1.3141	0.10423	3.78083	0.000156307	0.00266356	1.46818
393416	arhgap4a	Rho GTPase activating protein 4a	47.0433	1.70921	3.26983	0.411031	4.15836	3.2054e-05	0.00267304	0.299665
100141338	cyth4b	cytohesin 4b	22.6465	1.98704	3.96424	0.478692	4.15099	3.31041e-05	0.00268382	0.307525
100000683	si:ch211-131e11.19	si:ch211-131e11.19	95.4386	0.984208	1.97823	0.238344	4.12937	3.63764e-05	0.00268382	0.338043
336550	rps3	ribosomal protein S3	11420.5	-0.334687	0.792956	0.0957747	-3.49452	0.000474914	0.00270821	4.36697
556456	pold1	polymerase (DNA directed), delta 1, catalytic subunit	259.658	0.671717	1.59297	0.168896	3.97711	6.97591e-05	0.00271281	0.639628
555849	arhgap45b	Rho GTPase activating protein 45b	121.623	0.995657	1.99399	0.251184	3.96385	7.37499e-05	0.00273815	0.669188
336485	jac1	jacalin 1	49.5938	1.4121	2.66124	0.340596	4.14596	3.3839e-05	0.00276001	0.304264
100333206	LOC100333206	unconventional myosin-XVIIIb-like	260.221	-0.586468	0.665971	0.150457	-3.89792	9.70234e-05	0.00280579	0.857161
336687	rps14	ribosomal protein S14	9091.15	-0.271711	0.828337	0.0789853	-3.44002	0.000581669	0.00281021	5.12482
266992	cad	carbamoyl-phosphate synthetase 2, aspartate transcarbamylase, and dihydroorotase	1844.7	0.316277	1.24511	0.0900194	3.51344	0.000442349	0.00287913	3.79966
415196	rpl5b	ribosomal protein L5b	6702.81	-0.320448	0.800821	0.0913716	-3.50709	0.00045304	0.0029194	3.83342
140599	vim	vimentin	1437.34	-0.451662	0.7312	0.128736	-3.50844	0.000450745	0.00292101	3.80752
406766	chmp4bb	charged multivesicular body protein 4Bb	674.617	0.397327	1.31707	0.109376	3.63267	0.000280505	0.00292497	2.36328
321729	ywhabl	tyrosine 3-monooxygenase/tryptophan 5-monooxygenase activation protein, beta polypeptide like	3601.04	0.395049	1.31499	0.112631	3.50747	0.000452392	0.00292497	3.80752
57934	actb1	actin, beta 1	11107.1	0.313035	1.24232	0.089436	3.5001	0.000465078	0.00300114	3.80752
751793	mybpc2a	myosin binding protein Ca	264.099	-0.654683	0.635215	0.165743	-3.94999	7.8155e-05	0.00300114	0.639628
553407	sec24d	SEC24 homolog D, COPII coat complex component	608.156	0.498641	1.41288	0.135574	3.678	0.000235071	0.00300411	1.91976
110437715	LOC110437715	protein NLRC3-like	21.7438	2.0437	4.12301	0.495924	4.12099	3.77245e-05	0.00300615	0.307525
724019	crb3b	crumbs homolog 3b	62.5501	1.1503	2.2196	0.280536	4.10035	4.12519e-05	0.00302844	0.333425
415152	gyg1b	glycogenin 1b	1128.96	-0.442495	0.735861	0.12225	-3.61959	0.000295068	0.00305161	2.36413
100005482	si:dkey-182g1.2	si:dkey-182g1.2	144.068	0.788936	1.7278	0.197724	3.99009	6.60475e-05	0.00307615	0.524366
321898	psmd12	proteasome 26S subunit, non-ATPase 12	800.786	0.349898	1.27447	0.0969018	3.61085	0.000305199	0.00314923	2.36413
100463515	col5a3b	collagen, type V, alpha 3b	1683.47	-0.567274	0.674891	0.16452	-3.44806	0.000564625	0.00315051	4.36697
567928	lamc2	laminin, gamma 2	21.6916	2.09637	4.27632	0.507441	4.13126	3.60787e-05	0.00315105	0.278679
556807	si:ch211-186j3.6	si:ch211-186j3.6	491.183	-0.440016	0.737126	0.118235	-3.72155	0.000198002	0.00327875	1.46818
101882478	si:dkey-118k5.3	si:dkey-118k5.3	31.4455	1.79689	3.47471	0.440538	4.07886	4.52569e-05	0.00329621	0.333425
335512	g3bp1	GTPase activating protein (SH3 domain) binding protein 1	1068.65	0.376018	1.29775	0.104619	3.59418	0.00032542	0.00333896	2.36413
114428	arf1	ADP-ribosylation factor 1	996.827	0.335897	1.26216	0.093436	3.59494	0.000324464	0.0033505	2.34642
100147904	zanl	zonadhesin, like	5372.8	-0.349153	0.785045	0.100722	-3.46651	0.000527267	0.00335156	3.80752
108183678	LOC108183678	protein NLRC3-like	53.7666	1.21065	2.31442	0.295755	4.09342	4.25053e-05	0.00342842	0.299665
100002505	map7d2b	MAP7 domain containing 2b	496.763	-0.429396	0.742573	0.117963	-3.64008	0.000272556	0.00342842	1.91976
84040	clic3	chloride intracellular channel 3	232.082	0.651314	1.5706	0.163506	3.98343	6.79278e-05	0.00354551	0.461614
791783	plac8.1	placenta associated 8, tandem duplicate 1	641.428	-0.434102	0.740154	0.117338	-3.6996	0.00021594	0.00354551	1.46818
558206	cspg5a	chondroitin sulfate proteoglycan 5a	2150.59	-0.284869	0.820816	0.0835343	-3.4102	0.000649144	0.00357755	4.36697
336303	ppdpfb	pancreatic progenitor cell differentiation and proliferation factor b	2767.01	-0.307985	0.807769	0.0893467	-3.44708	0.000566673	0.0035779	3.80752
550452	grap2a	GRB2 related adaptor protein 2a	55.3302	1.74144	3.34368	0.426624	4.0819	4.46681e-05	0.00357944	0.299665
569546	ehd4	EH-domain containing 4	313.623	0.565534	1.47994	0.147795	3.82647	0.000129995	0.00359197	0.867122
100334231	plch2a	phospholipase C, eta 2a	1392.22	-0.460043	0.726965	0.13499	-3.40797	0.000654486	0.00359197	4.36697
796425	card9	caspase recruitment domain family, member 9	38.2858	1.468	2.76639	0.360366	4.07364	4.62846e-05	0.00360213	0.307525
337810	rps27a	ribosomal protein S27a	5158.83	-0.275171	0.826352	0.079958	-3.44144	0.000578618	0.00360848	3.83342
393894	pitpnb	phosphatidylinositol transfer protein, beta	271.282	0.552096	1.46621	0.142001	3.88797	0.000101088	0.00364301	0.662638
100320305	im:7154036	im:7154036	54.0122	1.56438	2.95751	0.386225	4.05044	5.1121e-05	0.00365726	0.333425
553598	si:dkey-97o5.1	si:dkey-97o5.1	139.362	0.798547	1.73935	0.207137	3.85516	0.000115655	0.00370669	0.743448
406350	uhrf1	ubiquitin-like with PHD and ring finger domains 1	540.426	0.624796	1.54199	0.172707	3.61766	0.000297275	0.0037284	1.8977
406454	epcam	epithelial cell adhesion molecule	1356.42	0.525083	1.43902	0.154715	3.39388	0.000689102	0.00374746	4.36697
393938	fh	fumarate hydratase	1330.37	-0.368311	0.774689	0.107393	-3.42955	0.000604584	0.00374746	3.83342
445082	dnajc15	DnaJ (Hsp40) homolog, subfamily C, member 15	113.815	0.882367	1.8434	0.229012	3.85293	0.000116715	0.0038049	0.727673
321504	ssb	small RNA binding exonuclease protection factor La	720.951	0.408793	1.32757	0.115087	3.55203	0.000382275	0.00383298	2.36328
792623	dusp27	dual specificity phosphatase 27	916.814	-0.493683	0.71021	0.13746	-3.59145	0.000328837	0.00388921	2.00132
553178	cryba4	crystallin, beta A4	8511.66	-0.346008	0.786758	0.101353	-3.41389	0.000640421	0.00395001	3.83342
561840	gfm1	G elongation factor, mitochondrial 1	252.601	0.574726	1.48939	0.151408	3.79587	0.000147125	0.00396782	0.875744
405825	mfap4.1	microfibril associated protein 4, tandem duplicate 1	90.1924	1.11221	2.16177	0.278109	3.99918	6.35615e-05	0.00397305	0.37743
321491	chtopa	chromatin target of PRMT1a	882.294	0.359252	1.28276	0.101464	3.5407	0.000399073	0.00397513	2.36328
405829	dpydb	dihydropyrimidine dehydrogenase b	955.274	-0.34755	0.785918	0.0981591	-3.54068	0.000399098	0.00397513	2.36413
101886059	si:ch211-271e10.2	si:ch211-271e10.2	10.3694	3.88161	14.7395	0.959767	4.04433	5.24737e-05	0.00401042	0.307525
100149419	si:dkey-69o16.5	si:dkey-69o16.5	494.209	-0.445328	0.734418	0.122627	-3.63156	0.000281709	0.00401042	1.64997
436857	cryba2b	crystallin, beta A2b	5259.52	-0.28165	0.82265	0.0828242	-3.40058	0.000672437	0.00411582	3.83342
795729	si:ch211-288g17.4	si:ch211-288g17.4	204.821	0.656773	1.57655	0.167357	3.92438	8.69529e-05	0.00416063	0.489828
322481	cel.1	carboxyl ester lipase, tandem duplicate 1	3795.42	-0.557792	0.679341	0.166044	-3.35931	0.000781361	0.00418907	4.36697
100002730	si:ch73-208g10.1	si:ch73-208g10.1	25.0694	1.75265	3.36977	0.436763	4.01282	5.99987e-05	0.0042084	0.333425
103911103	LOC103911103	uncharacterized LOC103911103	10.8556	3.34157	10.1371	0.82929	4.02944	5.59096e-05	0.00424726	0.307525
566120	grk7a	G protein-coupled receptor kinase 7a	494.624	0.622424	1.53946	0.174016	3.57683	0.000347785	0.00427674	1.8977
100049705	lama2	laminin, alpha 2	1786.48	-0.358741	0.779845	0.105829	-3.38983	0.000699368	0.00428176	3.80752
100004727	ypel2a	yippee-like 2a	349.77	-0.471086	0.721421	0.130078	-3.62156	0.000292835	0.00428275	1.59217
100004801	abcb6b	ATP-binding cassette, sub-family B (MDR/TAP), member 6b	159.54	0.700718	1.62531	0.182575	3.83797	0.000124054	0.00430977	0.669541
373129	kdelr2a	KDEL endoplasmic reticulum protein retention receptor 2a	597.62	0.412162	1.33068	0.114182	3.60969	0.000306558	0.00431703	1.64997
114427	vars1	valyl-tRNA synthetase 1	691.473	0.386744	1.30744	0.110069	3.51366	0.000441985	0.00437203	2.34642
30590	tp53	tumor protein p53	313.563	0.528143	1.44207	0.140073	3.77049	0.000162927	0.00440702	0.857161
568846	e2f2	E2F transcription factor 2	114.497	0.835675	1.78469	0.214781	3.89083	9.99014e-05	0.00441248	0.524366
140820	ptprsa	protein tyrosine phosphatase receptor type Sa	1453.99	-0.288905	0.818523	0.0865252	-3.33896	0.000840913	0.00445502	4.36697
794380	zgc:194655	zgc:194655	13.097	3.17372	9.02369	0.789242	4.02122	5.78975e-05	0.00446515	0.299665
561390	ide	insulin-degrading enzyme	1307.62	0.292092	1.22441	0.0866184	3.37217	0.000745792	0.00449135	3.83342
386707	fen1	flap structure-specific endonuclease 1	302.228	0.623268	1.54036	0.165617	3.7633	0.000167684	0.00451138	0.857161
103910031	LOC103910031	60S ribosomal protein L6-like	1797.98	-0.372238	0.772583	0.111691	-3.33275	0.000859928	0.00453625	4.36697
192301	rpl24	ribosomal protein L24	6905.35	-0.340586	0.78972	0.10111	-3.36849	0.000755817	0.00453712	3.83342
100535673	si:ch211-198c19.3	si:ch211-198c19.3	31.5626	1.81094	3.50871	0.424607	4.26498	1.9992e-05	0.00456164	0.100637
406280	itih2	inter-alpha-trypsin inhibitor heavy chain 2	1606.21	0.297232	1.22878	0.0904655	3.28558	0.00101772	0.00456164	5.12482
406496	aldoab	aldolase a, fructose-bisphosphate, b	6887.07	-0.271591	0.828406	0.081566	-3.32971	0.000869371	0.00456651	4.36697
394138	asns	asparagine synthetase	399.287	0.526007	1.43994	0.1401	3.75451	0.000173681	0.00464286	0.857161
387526	ca2	carbonic anhydrase II	1798.93	0.275189	1.21015	0.0819736	3.35704	0.000787826	0.00470411	3.83342
566527	dad1	defender against cell death 1	478.539	0.439327	1.35597	0.122354	3.59063	0.000329883	0.00473743	1.59217
326687	psma4	proteasome 20S subunit alpha 4	744.24	0.378452	1.29995	0.107245	3.52885	0.000417366	0.00476333	2.00132
259190	hm13	histocompatibility (minor) 13	489.983	0.419752	1.3377	0.117337	3.57733	0.000347118	0.00480009	1.64997
335008	pla2g15	phospholipase A2, group XV	1403.34	0.407928	1.32678	0.123187	3.31147	0.000928087	0.00484394	4.36697
554509	orc1	origin recognition complex, subunit 1	60.93	1.3309	2.51559	0.332645	4.00096	6.30861e-05	0.00484896	0.295907
101882941	LOC101882941	adhesion G protein-coupled receptor L3-like	259.406	-0.560866	0.677895	0.147357	-3.80617	0.000141137	0.00484896	0.662638
100537295	si:dkey-33c14.3	si:dkey-33c14.3	1800.46	0.470835	1.38591	0.140706	3.34623	0.000819176	0.00485002	3.83342
566086	kif5aa	kinesin family member 5A, a	2943.3	-0.254643	0.838194	0.0760402	-3.3488	0.000811635	0.00485002	3.79966
415151	rac2	Rac family small GTPase 2	331.383	0.510045	1.4241	0.138057	3.69447	0.00022035	0.00492587	1.0142
100000399	dnase2	deoxyribonuclease II, lysosomal	81.7315	1.1127	2.1625	0.280766	3.96308	7.39879e-05	0.00502574	0.333425
192314	dtl	denticleless E3 ubiquitin protein ligase homolog (Drosophila)	62.861	1.15016	2.21938	0.290388	3.96076	7.47122e-05	0.00506961	0.333425
568579	asb15b	ankyrin repeat and SOCS box containing 15b	78.1686	-1.06835	0.476863	0.269317	-3.96689	7.28154e-05	0.00507512	0.324266
445053	rpl15	ribosomal protein L15	8576.35	-0.280215	0.823468	0.0841064	-3.33168	0.000863248	0.00508414	3.83342
101883966	si:dkey-24p1.7	si:dkey-24p1.7	43.7236	1.36486	2.57551	0.343147	3.97748	6.96508e-05	0.00510501	0.307525
550548	stmn1b	stathmin 1b	2954.65	-0.272548	0.827856	0.0827609	-3.2932	0.000990542	0.00510501	4.36697
327586	mep1bb	meprin A subunit beta b	224.597	-0.631808	0.645367	0.166674	-3.79067	0.000150243	0.00510501	0.662638
561766	slc16a6b	solute carrier family 16 member 6b	253.633	0.620116	1.537	0.166759	3.71863	0.000200309	0.00514248	0.875744
100144568	si:dkey-3h3.3	si:dkey-3h3.3	42.6412	1.48174	2.79286	0.349597	4.23842	2.25094e-05	0.00516531	0.0978729
101886558	LOC101886558	uncharacterized LOC101886558	64.301	1.11689	2.16878	0.282122	3.95887	7.53042e-05	0.00521028	0.324266
678565	nlrc6	NLR family CARD domain containing 6	118.594	0.797224	1.73775	0.21099	3.77849	0.000157781	0.00528443	0.669188
554155	rps27.1	ribosomal protein S27, isoform 1	4875.03	-0.257087	0.836776	0.079524	-3.23282	0.00122574	0.00535499	5.12482
791518	hmox1a	heme oxygenase 1a	247.692	0.662811	1.58316	0.175595	3.77465	0.00016023	0.00540823	0.662638
559775	lman1	lectin, mannose-binding, 1	292.847	0.585238	1.50029	0.158034	3.70325	0.000212858	0.00545748	0.867122
326050	nucb2b	nucleobindin 2b	252.889	0.553355	1.46749	0.149282	3.70677	0.000209919	0.00545748	0.857161
406777	aqp3a	aquaporin 3a	2139.66	0.281318	1.21531	0.0849932	3.30989	0.000933312	0.00545748	3.80752
323305	rpl10a	ribosomal protein L10a	7271.43	-0.255835	0.837502	0.0781889	-3.27201	0.00106784	0.00545748	4.36697
406307	rps28	ribosomal protein S28	4728.97	-0.272519	0.827873	0.0823981	-3.30735	0.000941838	0.00545748	3.83342
561967	ces2b	carboxylesterase 2b	4084.05	-0.353616	0.78262	0.108079	-3.27183	0.00106853	0.00545748	4.36697
791612	mat2ab	methionine adenosyltransferase II, alpha b	390.852	-0.571841	0.672758	0.154429	-3.70293	0.000213125	0.00545748	0.867122
558239	cyp27a2	cytochrome P450 family 27 subfamily A member 2	576.998	-0.432522	0.740966	0.121997	-3.54534	0.000392104	0.00546262	1.59217
798864	pla2g4f.1	phospholipase A2, group IVF, tandem duplicate 1	75.8248	1.03055	2.04281	0.260975	3.94885	7.85266e-05	0.0054633	0.318496
566515	abcb7	ATP-binding cassette, sub-family B (MDR/TAP), member 7	409.869	0.493447	1.4078	0.133226	3.70383	0.000212371	0.00548439	0.857161
394148	cyp7a1	cytochrome P450, family 7, subfamily A, polypeptide 1	605.674	-0.580671	0.668653	0.166406	-3.4895	0.000483934	0.00557428	1.91976
795066	LOC795066	caspase-8-like	17.7353	2.24336	4.73498	0.56434	3.97519	7.03223e-05	0.00557431	0.278679
100002463	pprc1	PPARG related coactivator 1	370.607	0.544986	1.45901	0.1475	3.69482	0.000220045	0.00559943	0.867122
30711	snap25b	synaptosome associated protein 25b	1882.24	-0.292641	0.816406	0.0886812	-3.29992	0.000967108	0.00559943	3.80752
393710	faua	FAU ubiquitin like and ribosomal protein S30 fusion a	4720.32	-0.293158	0.816114	0.089905	-3.26075	0.00111118	0.00560364	4.36697
393518	psmd2	proteasome 26S subunit ubiquitin receptor, non-ATPase 2	781.209	0.356357	1.28019	0.10391	3.42949	0.000604711	0.0056293	2.36328
100101646	zgc:165423	zgc:165423	1129.3	0.612641	1.52906	0.178809	3.42622	0.000612036	0.00568602	2.36413
100537576	tgoln2	trans-golgi network protein 2	528.512	0.441329	1.35785	0.126736	3.48227	0.000497186	0.00568602	1.91976
337007	rps12	ribosomal protein S12	3373.56	-0.448043	0.733037	0.139682	-3.20759	0.00133851	0.00572845	5.12482
564694	ckba	creatine kinase, brain a	931.006	0.398035	1.31771	0.115953	3.43273	0.000597546	0.0057315	2.28198
393482	tm9sf4	transmembrane 9 superfamily protein member 4	688.046	0.350289	1.27482	0.102322	3.42342	0.000618394	0.0057315	2.36328
436678	arr3a	arrestin 3a, retinal (X-arrestin)	627.133	0.554305	1.46846	0.159238	3.48099	0.000499566	0.00575614	1.8977
337010	rpl7a	ribosomal protein L7a	21038.1	-0.259413	0.835428	0.0788521	-3.28987	0.00100234	0.0057623	3.79966
100144772	cubn	cubilin (intrinsic factor-cobalamin receptor)	955.431	-0.336275	0.792084	0.0982663	-3.42208	0.000621451	0.00577944	2.34642
100005937	prrg2	proline rich Gla (G-carboxyglutamic acid) 2	100.665	0.845128	1.79642	0.215765	3.91689	8.96985e-05	0.00578439	0.338043
100148804	muc5.1	mucin 5.1, oligomeric mucus/gel-forming	3624.35	0.249546	1.18883	0.0760293	3.28223	0.00102988	0.005885	3.80752
407639	gh1	growth hormone 1	164.402	-0.691846	0.619061	0.188076	-3.67855	0.000234564	0.005885	0.867122
562381	sox12	SRY-box transcription factor 12	245.927	-0.585837	0.666263	0.16002	-3.66102	0.00025121	0.00623428	0.875744
110437863	LOC110437863	uncharacterized LOC110437863	9.37221	-4.12829	0.0571821	1.05845	-3.90032	9.60662e-05	0.00625547	0.333425
563509	alk	ALK receptor tyrosine kinase	172.791	-0.636631	0.643213	0.177956	-3.57746	0.000346943	0.00634797	1.18542
406504	marcksl1b	MARCKS-like 1b	4800.13	-0.256777	0.836956	0.0797313	-3.22053	0.00127956	0.0063488	4.36697
100329657	ltb4r	leukotriene B4 receptor	30.4056	1.6011	3.03375	0.41121	3.89365	9.87489e-05	0.00641076	0.333425
108179692	LOC108179692	uncharacterized LOC108179692	25.7551	1.70929	3.27	0.436421	3.9166	8.98048e-05	0.00648041	0.299665
100000061	si:ch211-133n4.9	si:ch211-133n4.9	23.5411	1.92975	3.80988	0.496617	3.88579	0.000101999	0.0066018	0.333425
436760	rpl35a	ribosomal protein L35a	6595.56	-0.263804	0.832889	0.0812817	-3.24555	0.00117224	0.0066018	3.83342
100149225	si:ch211-15j1.4	si:ch211-15j1.4	23.8044	2.06523	4.18501	0.52822	3.90979	9.23762e-05	0.00664593	0.299665
100331993	si:dkey-222h21.10	si:dkey-222h21.10	8.70032	4.07112	16.8085	1.04352	3.90134	9.56611e-05	0.00669964	0.307525
447844	slc35b1	solute carrier family 35 member B1	368.974	0.473305	1.38829	0.135964	3.48111	0.000499338	0.00674787	1.59217
30447	ncam1a	neural cell adhesion molecule 1a	1880.16	-0.258304	0.83607	0.0797382	-3.2394	0.0011978	0.0067759	3.79966
568308	sil1	SIL1 nucleotide exchange factor	101.578	0.84688	1.79861	0.22013	3.84717	0.000119489	0.00679806	0.37743
323365	rpl14	ribosomal protein L14	5538.08	-0.356424	0.781098	0.111588	-3.19412	0.00140257	0.00688976	4.36697
100006764	LOC100006764	uncharacterized LOC100006764	415.757	0.484534	1.39913	0.13489	3.59208	0.000328046	0.00692478	1.0142
449788	s100a10a	S100 calcium binding protein A10a	699.63	-0.354948	0.781898	0.105169	-3.37503	0.000738068	0.00692478	2.28198
767773	cyhr1	cysteine/histidine-rich 1	426.977	-0.450569	0.731754	0.128049	-3.51873	0.000433621	0.00700407	1.32411
541344	prdx1	peroxiredoxin 1	305.612	0.534461	1.4484	0.147385	3.6263	0.000287507	0.0070146	0.875744
399477	arf2a	ADP-ribosylation factor 2a	2694.52	0.242018	1.18265	0.0770869	3.13955	0.00169206	0.00704754	5.12482
406565	rps2	ribosomal protein S2	19008.6	-0.242157	0.84548	0.0750806	-3.2253	0.00125842	0.0070478	3.80752
560064	tmcc2	transmembrane and coiled-coil domain family 2	140.584	-0.678548	0.624794	0.18483	-3.67121	0.000241405	0.00706725	0.727673
327124	lrwd1	leucine-rich repeats and WD repeat domain containing 1	71.8969	0.997006	1.99585	0.25728	3.87518	0.000106545	0.00711935	0.318496
415221	psmd8	proteasome 26S subunit, non-ATPase 8	672.931	0.404772	1.32388	0.120645	3.35508	0.000793413	0.00712117	2.36413
195822	eef1g	eukaryotic translation elongation factor 1 gamma	16989.1	-0.214393	0.861908	0.0665491	-3.22158	0.00127484	0.00712117	3.79966
336727	rpl6	ribosomal protein L6	15097.7	-0.267812	0.830578	0.0854319	-3.1348	0.0017197	0.00712117	5.12482
394097	rpl34	ribosomal protein L34	6671.41	-0.232923	0.850909	0.0733543	-3.17531	0.00149674	0.00725831	4.36697
793804	ecrg4b	ECRG4 augurin precursor b	109.27	-0.846446	0.556153	0.222323	-3.80728	0.000140504	0.00725831	0.410282
678545	gmpr2	guanosine monophosphate reductase 2	253.002	0.532128	1.44606	0.147107	3.61728	0.000297711	0.00726365	0.867122
436607	kpna2	karyopherin alpha 2 (RAG cohort 1, importin alpha 1)	681.964	0.519498	1.43346	0.154712	3.35784	0.000785527	0.00727552	2.28198
324345	slc44a2	solute carrier family 44 member 2	455.158	-0.409835	0.752709	0.120273	-3.40755	0.000655492	0.00729334	1.8977
406485	rps20	ribosomal protein S20	10814.8	-0.251866	0.83981	0.0794475	-3.17022	0.00152324	0.00735782	4.36697
447834	macrod1	mono-ADP ribosylhydrolase 1	33.5975	1.48475	2.79868	0.385319	3.85329	0.000116541	0.00735954	0.333425
394166	rps21	ribosomal protein S21	5210.59	-0.26827	0.830314	0.083594	-3.20921	0.00133101	0.00735954	3.80752
140620	prps1a	phosphoribosyl pyrophosphate synthetase 1A	530.888	0.390795	1.31112	0.114951	3.39967	0.000674671	0.00739149	1.91976
393495	creld2	cysteine-rich with EGF-like domains 2	40.4082	1.65348	3.14591	0.427293	3.86966	0.000108988	0.0074414	0.307525
399662	mdh1aa	malate dehydrogenase 1Aa, NAD (soluble)	6124.1	-0.252903	0.839206	0.0810942	-3.11863	0.00181696	0.0074414	5.12482
335269	itgb4	integrin, beta 4	1260.21	-0.440623	0.736816	0.139207	-3.16523	0.0015496	0.0074414	4.36697
394036	rpl28	ribosomal protein L28	5976.22	-0.244723	0.843978	0.0773376	-3.16435	0.0015543	0.00745671	4.36697
553466	si:dkey-90m5.4	si:dkey-90m5.4	130.799	0.714104	1.64046	0.194359	3.67416	0.000238637	0.00753753	0.662638
323447	tia1l	cytotoxic granule-associated RNA binding protein 1, like	759.258	0.383462	1.30447	0.114693	3.34337	0.00082767	0.00758389	2.28198
58041	hspe1	heat shock 10 protein 1	332.299	0.489758	1.40421	0.137688	3.557	0.000375111	0.00772608	1.0142
564158	cyldb	cylindromatosis (turban tumor syndrome), b	146.315	-1.11431	0.461913	0.317064	-3.51445	0.00044066	0.00775771	1.18542
445297	gna14	guanine nucleotide binding protein (G protein), alpha 14	239.439	0.705116	1.63028	0.18786	3.75342	0.00017444	0.00787861	0.461614
393723	rps19	ribosomal protein S19	7367.64	-0.251466	0.840042	0.0790096	-3.18273	0.00145895	0.0079271	3.83342
571927	si:rp71-36a1.1	si:rp71-36a1.1	69.3768	1.03859	2.05422	0.270961	3.83299	0.000126594	0.00795839	0.331
415100	nfkb2	nuclear factor of kappa light polypeptide gene enhancer in B-cells 2 (p49/p100)	295.524	0.540694	1.45467	0.147447	3.66704	0.000245377	0.00796731	0.639628
415181	psmc1b	proteasome 26S subunit, ATPase 1b	556.741	0.382845	1.30391	0.112039	3.41708	0.000632976	0.00796731	1.64997
337148	rps15	ribosomal protein S15	2796.72	-0.335237	0.792654	0.106924	-3.13529	0.00171683	0.00815296	4.36697
101884586	nlrp3l	NACHT, LRR and PYD domains-containing protein 3-like	96.602	-0.904718	0.534137	0.236781	-3.82091	0.000132961	0.00815296	0.338043
569582	mex3b	mex-3 RNA binding family member B	679.025	-0.366945	0.775423	0.110975	-3.30657	0.000944459	0.00827586	2.36328
100170804	rfxank	regulatory factor X-associated ankyrin-containing protein	17.3174	2.10545	4.30331	0.544978	3.86336	0.000111836	0.0082978	0.278679
259183	tagln2	transgelin 2	586.551	0.440459	1.35704	0.128173	3.43643	0.000589429	0.0082978	1.46818
678527	si:dkey-25e12.3	si:dkey-25e12.3	32.9788	1.57022	2.96949	0.408511	3.84376	0.000121164	0.00834895	0.299665
447890	ms4a17a.5	membrane-spanning 4-domains, subfamily A, member 17A.5	30.0703	1.80032	3.48297	0.471996	3.81426	0.000136593	0.00838664	0.333425
559196	LOC559196	NACHT, LRR and PYD domains-containing protein 12-like	96.3759	0.86406	1.82015	0.22836	3.78376	0.000154479	0.00838664	0.37743
100170782	chst6	carbohydrate sulfotransferase 6	274.141	0.732943	1.66203	0.20532	3.56976	0.000357304	0.00838664	0.875744
100003209	ifitm1	interferon induced transmembrane protein 1	350.646	0.714607	1.64104	0.202327	3.53193	0.000412534	0.00838664	1.0142
394057	calub	calumenin b	198.128	0.644485	1.56318	0.173326	3.71833	0.000200541	0.00838664	0.489828
795591	si:ch211-114n24.6	si:ch211-114n24.6	1409.37	0.435904	1.35276	0.137848	3.16222	0.00156572	0.00838664	3.83342
445413	psmb1	proteasome 20S subunit beta 1	782.655	0.35236	1.27665	0.106424	3.31089	0.000929991	0.00838664	2.28198
406335	uba1	ubiquitin-like modifier activating enzyme 1	3765.1	0.236584	1.1782	0.0747933	3.16317	0.00156062	0.00838664	3.83342
550521	phyh	phytanoyl-CoA 2-hydroxylase	831.196	-0.330197	0.795428	0.100053	-3.30023	0.000966045	0.00838664	2.36413
322973	pdap1a	pdgfa associated protein 1a	458.468	0.4109	1.32951	0.122326	3.35905	0.00078212	0.0084293	1.8977
368229	pmm2	phosphomannomutase 2	110.643	0.824845	1.77134	0.219396	3.75961	0.000170176	0.00846716	0.410282
30769	robo1	roundabout, axon guidance receptor, homolog 1 (Drosophila)	905.364	-0.366248	0.775797	0.111041	-3.29833	0.000972622	0.00846716	2.34642
100537622	si:ch73-56d11.5	si:ch73-56d11.5	65.1992	1.28293	2.43333	0.336151	3.81655	0.000135333	0.00851948	0.323965
558920	amotl2a	angiomotin like 2a	1120.27	-0.381155	0.767823	0.115388	-3.30325	0.000955716	0.00853327	2.28198
563056	hcls1	hematopoietic cell-specific Lyn substrate 1	375.101	0.478026	1.39284	0.13409	3.56497	0.0003639	0.00854256	0.867122
100000256	crygm2d12	crystallin, gamma M2d12	2294.75	-0.237382	0.848283	0.0773784	-3.0678	0.00215638	0.008557	5.12482
445028	rps6	ribosomal protein S6	14525.9	-0.265578	0.831866	0.0865853	-3.06724	0.00216047	0.00856515	5.12482
83775	cry4	cryptochrome circadian regulator 4	354.027	-0.455808	0.729102	0.129421	-3.52191	0.000428447	0.00857488	1.0142
393997	lipca	lipase, hepatic a	84.058	1.34158	2.53428	0.352664	3.80412	0.000142308	0.00871041	0.331
83773	dmd	dystrophin	2077.63	-0.269726	0.829477	0.0856986	-3.14738	0.00164742	0.00871041	3.83342
405875	zgc:85932	zgc:85932	397.468	-0.488278	0.712875	0.137103	-3.56141	0.000368873	0.0087105	0.857161
322404	nop53	NOP53 ribosome biogenesis factor	2276.3	-0.329337	0.795902	0.10788	-3.0528	0.00226717	0.00894591	5.12482
558883	tprb	translocated promoter region b, nuclear basket protein	1267.43	0.325985	1.25352	0.103794	3.1407	0.00168544	0.0089615	3.79966
550391	mrpl12	mitochondrial ribosomal protein L12	339.445	0.453072	1.36895	0.131951	3.43365	0.000595519	0.0090777	1.32411
554091	dnajb9b	DnaJ heat shock protein family (Hsp40) member B9b	44.5369	1.24556	2.3711	0.326313	3.81707	0.000135044	0.00908736	0.299665
100535525	LOC100535525	uncharacterized LOC100535525	8.64977	4.66379	25.3478	1.22197	3.81662	0.000135295	0.00909568	0.299665
100007467	LOC100007467	interaptin-like	21.5483	2.39862	5.27297	0.625936	3.83205	0.00012708	0.0091696	0.278679
368243	hspb1	heat shock protein, alpha-crystallin-related, 1	226.969	0.567267	1.48171	0.153679	3.69124	0.000223161	0.0091696	0.489828
677758	rpl31	ribosomal protein L31	6043.17	-0.351277	0.78389	0.112235	-3.12984	0.001749	0.00922824	3.80752
553228	LOC553228	gamma-glutamyl hydrolase	72.5678	1.12552	2.18181	0.297206	3.78701	0.000152471	0.00924543	0.331
393520	pno1	partner of NOB1 homolog	1109.34	-0.370892	0.773304	0.111959	-3.31276	0.000923812	0.00925611	2.00132
114454	copb2	COPI coat complex subunit beta 2	828.067	0.353303	1.27748	0.108208	3.26503	0.00109451	0.00927814	2.36328
574001	c6ast4	six-cysteine containing astacin protease 4	3673.95	-0.373831	0.771731	0.119546	-3.12709	0.00176549	0.00929977	3.79966
101885512	LOC101885512	apoptosis facilitator Bcl-2-like protein 14	39.2861	1.42804	2.6908	0.377596	3.78192	0.000155625	0.00933321	0.333425
322327	apoa2	apolipoprotein A-II	22908	0.345785	1.27084	0.112143	3.08343	0.00204627	0.00936114	4.36697
405874	aamp	angio-associated, migratory cell protein	644.732	-0.439045	0.737623	0.13029	-3.36975	0.000752358	0.00943143	1.59217
559050	sgk2b	serum/glucocorticoid regulated kinase 2b	196.923	0.830651	1.77849	0.23496	3.53529	0.000407326	0.0094759	0.857161
555366	itih5	inter-alpha-trypsin inhibitor heavy chain 5	60.5063	1.14487	2.21127	0.300772	3.80645	0.000140976	0.00949131	0.295907
108179106	LOC108179106	sushi, nidogen and EGF-like domain-containing protein 1	12.3927	3.07761	8.44216	0.777012	3.96083	7.46905e-05	0.00958327	0.155127
553800	cep55l	centrosomal protein 55 like	67.3483	1.11613	2.16765	0.2957	3.77454	0.000160304	0.00962487	0.331
436915	camk2n2	calcium/calmodulin-dependent protein kinase II inhibitor 2	478.958	-0.411351	0.751919	0.124243	-3.31087	0.000930053	0.00962487	1.91976
30112	svila	supervillin a	591.493	-0.385024	0.765766	0.114885	-3.35139	0.000804078	0.00967282	1.64997
553710	crygm2d1	crystallin, gamma M2d1	3825.87	-0.403496	0.756024	0.129753	-3.10972	0.00187263	0.00968717	3.83342
58037	actn3a	actinin alpha 3a	9169.42	-0.231025	0.85203	0.0764556	-3.02168	0.00251374	0.00971792	5.12482
777696	nod2	nucleotide-binding oligomerization domain containing 2	114.156	0.854034	1.80755	0.237832	3.59092	0.000329515	0.00974672	0.669188
337532	scarb2c	scavenger receptor class B, member 2c	588.703	0.432805	1.34986	0.128131	3.37783	0.0007306	0.00984087	1.46818
407625	ubr4	ubiquitin protein ligase E3 component n-recognin 4	2606.26	0.239148	1.1803	0.0793033	3.01561	0.00256459	0.00988718	5.12482
445032	cela1.3	chymotrypsin like elastase family member 1, tandem duplicate 3	185.535	-0.903875	0.534449	0.256945	-3.51778	0.000435173	0.00990642	0.867122
563472	si:rp71-39b20.4	si:rp71-39b20.4	53.2958	1.14649	2.21374	0.303309	3.77993	0.000156874	0.0100602	0.307525
103911298	LOC103911298	mucin-2-like	71.559	-1.13928	0.453985	0.303103	-3.75874	0.000170774	0.0100916	0.333425
767746	tubb4bl	tubulin, beta 4B class IVb-like	657.395	0.540732	1.45471	0.164706	3.28301	0.00102705	0.0101022	2.00132
415220	mpdu1b	mannose-P-dolichol utilization defect 1b	198.207	0.616048	1.53267	0.172142	3.57873	0.000345268	0.0102477	0.662638
334050	gtpbp4	GTP binding protein 4	4552.34	-0.32859	0.796315	0.109419	-3.00304	0.00267298	0.0102486	5.12482
569751	si:dkey-261l7.2	si:dkey-261l7.2	19.4827	2.1457	4.42507	0.52489	4.0879	4.35287e-05	0.0102922	0.0830266
368883	rab1ab	RAB1A, member RAS oncogene family b	938.303	0.310124	1.23981	0.0960526	3.22869	0.00124358	0.0103208	2.36328
558300	LOC558300	zinc-binding protein A33-like	85.9633	0.898094	1.8636	0.239731	3.74627	0.000179486	0.0104044	0.338043
140426	gucy2d	guanylate cyclase 2D, retinal	250.471	0.567807	1.48227	0.158554	3.58116	0.000342075	0.0104608	0.639628
266757	tram1	translocation associated membrane protein 1	261.895	0.529199	1.44313	0.14815	3.57205	0.000354192	0.0104608	0.662638
559225	nup188	nucleoporin 188	885.836	0.321299	1.24945	0.0996116	3.22552	0.00125746	0.0104728	2.34642
560400	actn1	actinin, alpha 1	833.616	0.340029	1.26578	0.105635	3.21892	0.00128677	0.0106269	2.36413
399484	eif4a1b	eukaryotic translation initiation factor 4A1B	2849.6	-0.236787	0.848633	0.077013	-3.07463	0.00210762	0.0107249	3.83342
100034474	nuggc.2	nuclear GTPase, germinal center associated, tandem duplicate 2	35.2434	1.6405	3.11774	0.406284	4.03782	5.39504e-05	0.010743	0.0978729
402996	eif4h	eukaryotic translation initiation factor 4h	764.987	0.378408	1.29991	0.117874	3.21026	0.00132613	0.0109223	2.36413
393715	rps26l	ribosomal protein S26, like	4373.93	-0.336845	0.791771	0.111293	-3.02665	0.00247281	0.0110158	4.36697
791455	prdx2	peroxiredoxin 2	3519.97	-0.25094	0.840349	0.0829265	-3.02605	0.00247768	0.0110275	4.36697
100003026	dctn1b	dynactin 1b	896.571	-0.356361	0.781132	0.111091	-3.20784	0.00133737	0.011068	2.34642
393944	sncb	synuclein, beta	1381.89	-0.262461	0.833665	0.0856087	-3.06582	0.00217073	0.0110839	3.79966
334337	ubqln4	ubiquilin 4	1308.07	0.284402	1.21791	0.0928133	3.06424	0.00218222	0.0111325	3.79966
100535104	LOC100535104	von Willebrand factor A domain-containing protein 5A-like	41.501	1.34529	2.54081	0.358323	3.7544	0.00017376	0.0112295	0.299665
101882617	LOC101882617	uncharacterized LOC101882617	67.482	1.00785	2.01091	0.270466	3.72635	0.000194273	0.0112738	0.333425
751714	zgc:153631	zgc:153631	48.7611	1.26443	2.40232	0.337876	3.74228	0.000182357	0.0114633	0.307525
266989	etf1b	eukaryotic translation termination factor 1b	807.544	0.391513	1.31177	0.122198	3.20393	0.00135565	0.011474	2.28198
550361	cpt1a2b	carnitine palmitoyltransferase 1A2b	178.248	0.603918	1.51984	0.170523	3.54156	0.00039777	0.011577	0.662638
796322	slc3a2a	solute carrier family 3 member 2a	797.147	-0.41351	0.750794	0.127687	-3.23846	0.00120175	0.011577	2.00132
335370	eef1b2	eukaryotic translation elongation factor 1 beta 2	6451.5	-0.248141	0.84198	0.081392	-3.04872	0.0022982	0.0116507	3.79966
406275	fbl	fibrillarin	825.423	0.340856	1.26651	0.105336	3.23591	0.00121256	0.0116602	2.00132
777651	il10ra	interleukin 10 receptor, alpha	39.3401	1.41094	2.6591	0.377002	3.74252	0.000182187	0.0116681	0.299665
494478	tfr1b	transferrin receptor 1b	233.989	0.656209	1.57594	0.185512	3.53728	0.000404266	0.0116681	0.662638
436681	crygm2d13	crystallin, gamma M2d13	6501.8	-0.249986	0.840905	0.0845833	-2.9555	0.00312167	0.0116681	5.12482
317743	gapdh	glyceraldehyde-3-phosphate dehydrogenase	19872	-0.253759	0.838709	0.083354	-3.04435	0.00233184	0.0116681	3.83342
58125	dedd1	death effector domain-containing 1	2047.42	-0.301351	0.811492	0.101963	-2.9555	0.00312162	0.0116681	5.12482
100003446	septin4b	septin 4b	281.903	-0.482203	0.715883	0.139133	-3.46577	0.000528717	0.0116681	0.867122
568482	abcc12	ATP-binding cassette, sub-family C (CFTR/MRP), member 12	256.87	-0.526589	0.694194	0.151916	-3.46631	0.00052765	0.0116681	0.867122
336812	rpl23	ribosomal protein L23	6177.54	-0.224423	0.855937	0.0737013	-3.04504	0.00232653	0.0117	3.79966
572109	zgc:171772	zgc:171772	6536.94	-0.246547	0.842911	0.0810957	-3.0402	0.00236419	0.0117743	3.83342
321795	fkbp4	FKBP prolyl isomerase 4	922.116	0.375961	1.2977	0.118156	3.1819	0.00146313	0.0118049	2.36413
494109	ch25h	cholesterol 25-hydroxylase	36.9652	2.07063	4.20069	0.517362	4.00227	6.27369e-05	0.0118805	0.100637
565708	mhc1zea	major histocompatibility complex class I ZEA	156.753	0.628403	1.54585	0.181723	3.45803	0.000544147	0.0119487	0.867122
100329562	selenoe	selenoprotein e	669.748	-0.371392	0.773036	0.116962	-3.17531	0.00149675	0.0121351	2.34642
110439604	LOC110439604	uncharacterized LOC110439604	261.182	-0.552988	0.681607	0.160301	-3.44968	0.000561241	0.0121811	0.875744
100126134	crygm2d10	crystallin, gamma M2d10	3218.58	-0.362488	0.777822	0.119599	-3.03087	0.00243852	0.0121875	3.79966
553305	ipo4	importin 4	286.123	0.495575	1.40988	0.140406	3.52959	0.000416197	0.0123458	0.639628
337685	ogt.1	O-linked N-acetylglucosamine (GlcNAc) transferase, tandem duplicate 1	7263.54	-0.223967	0.856208	0.0740254	-3.02554	0.00248186	0.0123822	3.79966
335474	arpc1b	actin related protein 2/3 complex, subunit 1B	489.325	0.437032	1.35382	0.132443	3.29976	0.000967664	0.0124833	1.46818
100002040	myhb	myosin, heavy chain b	2283.8	0.37502	1.29686	0.124156	3.02055	0.0025232	0.0125404	3.80752
195823	naca	nascent polypeptide associated complex subunit alpha	12307.4	-0.221065	0.857932	0.0732316	-3.01872	0.00253848	0.0126052	3.80752
558466	uckl1b	uridine-cytidine kinase 1-like 1b	144.699	0.820352	1.76584	0.233857	3.50792	0.000451619	0.0127486	0.669188
245951	ros1	c-ros oncogene 1 , receptor tyrosine kinase	172.745	-0.724651	0.605143	0.210802	-3.43759	0.000586907	0.012923	0.857161
555793	LOC555793	protein FAM107B	39.9372	-1.2866	0.409915	0.349203	-3.6844	0.000229238	0.0129648	0.333425
503594	il4r.1	interleukin 4 receptor, tandem duplicate 1	174.347	0.751301	1.68331	0.214539	3.50194	0.000461888	0.0129974	0.669541
541536	ppp5c	protein phosphatase 5, catalytic subunit	523.398	0.362977	1.28608	0.113115	3.20891	0.00133241	0.0130649	1.91976
555375	nkx3-1	NK3 homeobox 1	18.2768	2.22069	4.66117	0.603637	3.67885	0.000234283	0.0132131	0.333425
386792	padi2	peptidyl arginine deiminase, type II	680.63	0.341567	1.26713	0.108539	3.14694	0.00164988	0.0132131	2.34642
100331492	LOC100331492	complement C3	46.6147	2.12483	4.3615	0.573073	3.70777	0.000209091	0.0132665	0.295907
553353	si:ch211-202f3.3	si:ch211-202f3.3	138.905	0.726948	1.65513	0.204269	3.55877	0.000372595	0.0133291	0.524366
445091	capn2l	calpain 2, (m/II) large subunit, like	823.92	0.349941	1.27451	0.111112	3.14945	0.0016358	0.013435	2.28198
100002182	si:ch73-281k2.5	si:ch73-281k2.5	131.423	0.709728	1.6355	0.20524	3.45804	0.000544115	0.0136813	0.743448
323490	ptbp1a	polypyrimidine tract binding protein 1a	919.786	0.297702	1.22919	0.0949487	3.1354	0.00171619	0.0136813	2.34642
767759	zgc:153704	zgc:153704	812.58	-0.375753	0.770703	0.118099	-3.18168	0.00146424	0.0136813	2.00132
566947	ddx3xa	DEAD-box helicase 3 X-linked a	2535.45	0.256352	1.19445	0.0885547	2.89484	0.00379352	0.0138252	5.12482
751688	soul3	heme-binding protein soul3	385.134	-0.421875	0.746454	0.130347	-3.23655	0.00120984	0.0141798	1.59217
494158	anxa1c	annexin A1c	474.636	0.507381	1.42147	0.159476	3.18154	0.00146492	0.0142273	1.91976
541478	sorbs3	sorbin and SH3 domain containing 3	346.098	0.450027	1.36607	0.139144	3.23426	0.0012196	0.0142571	1.59217
81884	ncoa2	nuclear receptor coactivator 2	1066.45	-0.404666	0.755411	0.129622	-3.1219	0.00179685	0.0142571	2.34642
406760	eif4a2	eukaryotic translation initiation factor 4A, isoform 2	752.422	-0.339643	0.790237	0.108575	-3.12819	0.00175887	0.0143335	2.28198
406703	gsta.1	glutathione S-transferase, alpha tandem duplicate 1	1120.01	-0.424567	0.745062	0.136155	-3.11826	0.00181922	0.0144057	2.34642
402848	asb2b	ankyrin repeat and SOCS box containing 2b	197.816	-0.618577	0.651313	0.1782	-3.47126	0.000518025	0.0145129	0.662638
407690	rps8a	ribosomal protein S8a	12070.6	-0.211298	0.86376	0.071197	-2.9678	0.00299943	0.0145129	3.83342
562273	plxnc1	plexin C1	127.391	0.815683	1.76013	0.237166	3.43929	0.00058325	0.014539	0.743448
569778	lars1b	leucyl-tRNA synthetase 1b	481.755	0.39198	1.31219	0.121971	3.2137	0.00131035	0.0146797	1.64997
436636	cd36	CD36 molecule (thrombospondin receptor)	1317.16	-0.318758	0.80176	0.10747	-2.96603	0.00301671	0.0146797	3.79966
100034518	kiaa1549lb	KIAA1549-like b	236.384	-0.540022	0.687761	0.158949	-3.39745	0.000680163	0.0146797	0.857161
791699	spats2	spermatogenesis associated serine rich 2	95.5702	0.918016	1.88952	0.253994	3.61432	0.000301142	0.014723	0.37743
767778	agpat5	1-acylglycerol-3-phosphate O-acyltransferase 5 (lysophosphatidic acid acyltransferase, epsilon)	331.378	0.436076	1.35292	0.135316	3.22266	0.00127008	0.014723	1.59217
415229	rpl11	ribosomal protein L11	6883.6	-0.228597	0.853465	0.0772406	-2.95954	0.003081	0.0148055	3.83342
386701	tubb5	tubulin, beta 5	2621.11	-0.290994	0.817339	0.101425	-2.86904	0.00411717	0.0148055	5.12482
108182487	LOC108182487	uncharacterized LOC108182487	37.6409	1.34706	2.54394	0.367055	3.66992	0.000242629	0.0149023	0.299665
798679	ms4a17a.10	membrane-spanning 4-domains, subfamily A, member 17A.10	22.7822	1.7961	3.47281	0.490453	3.66213	0.000250127	0.0149532	0.307525
100319971	fndc7rs1	fibronectin type III domain containing 7, related sequence 1	1257.34	-0.283091	0.821829	0.0988116	-2.86495	0.0041707	0.0149532	5.12482
492336	anxa3b	annexin A3b	279.089	0.478711	1.3935	0.138369	3.45967	0.00054083	0.0149837	0.662638
553357	si:dkey-182g1.3	si:dkey-182g1.3	44.268	1.22418	2.33623	0.333846	3.66691	0.000245496	0.015027	0.299665
326864	ola1	Obg-like ATPase 1	1780.13	-0.291025	0.817321	0.0984721	-2.95541	0.00312256	0.0150612	3.79966
100151049	LOC100151049	Mtp family protein	65.4003	0.971572	1.96098	0.266578	3.64461	0.0002678	0.0150972	0.324266
30441	tmod4	tropomodulin 4 (muscle)	1989.8	-0.248931	0.84152	0.0843451	-2.95134	0.00316399	0.0150972	3.83342
100535556	sgsm1b	small G protein signaling modulator 1b	443.529	-0.372858	0.772251	0.118041	-3.15871	0.00158467	0.0150972	1.91976
103911498	LOC103911498	uncharacterized LOC103911498	38.2318	1.3208	2.49805	0.361076	3.65797	0.000254223	0.0150991	0.307525
335629	rplp2	ribosomal protein, large P2	3725.36	-0.296666	0.814132	0.103855	-2.85655	0.00428277	0.0152508	5.12482
550409	ms4a17a.7	membrane-spanning 4-domains, subfamily A, member 17A.7	169.827	0.602991	1.51886	0.178471	3.37865	0.000728436	0.0153163	0.867122
794178	hdlbpa	high density lipoprotein binding protein a	14383.8	0.300073	1.23121	0.105117	2.85465	0.00430846	0.0153163	5.12482
563674	il4r.2	interleukin 4 receptor, tandem duplicate 2	147.555	0.939808	1.91827	0.272308	3.45127	0.000557952	0.0153273	0.662638
30567	pax6a	paired box 6a	891.037	-0.307043	0.808297	0.0993564	-3.09032	0.00199942	0.0153874	2.36328
406477	galnt6	UDP-N-acetyl-alpha-D-galactosamine:polypeptide N-acetylgalactosaminyltransferase 6 (GalNAc-T6)	201.595	0.584407	1.49942	0.1648	3.54616	0.000390882	0.0153878	0.461614
322265	psmd11b	proteasome 26S subunit, non-ATPase 11b	513.16	0.396494	1.31631	0.125697	3.15435	0.00160855	0.0153904	1.8977
570638	apoc1	apolipoprotein C-I	4003.06	0.361449	1.28472	0.122758	2.9444	0.00323582	0.0154176	3.80752
100003819	zgc:172133	zgc:172133	7.7364	4.49341	22.5243	1.22711	3.66178	0.000250473	0.0154194	0.294332
324125	stk3	serine/threonine kinase 3 (STE20 homolog, yeast)	223.475	0.615289	1.53186	0.173578	3.54474	0.000393008	0.0154194	0.461614
360133	sestd1	SEC14 and spectrin domains 1	739.358	0.324568	1.25229	0.105114	3.08776	0.00201672	0.015426	2.36413
327089	rpl12	ribosomal protein L12	3437.95	-0.248526	0.841756	0.0844227	-2.94383	0.00324179	0.015426	3.79966
415168	rpl39	ribosomal protein L39	2753.75	-0.226079	0.854956	0.0768967	-2.94003	0.00328178	0.0156032	3.79966
561162	vsnl1b	visinin-like 1b	1308.42	-0.257413	0.836587	0.0875654	-2.93966	0.00328568	0.0156087	3.79966
100147849	LOC100147849	mucin-5B	514.55	0.431897	1.34901	0.135004	3.19915	0.00137834	0.0156131	1.59217
406387	rpl26	ribosomal protein L26	7882.61	-0.315275	0.803698	0.107345	-2.93703	0.00331377	0.0156833	3.80752
336710	rpl7	ribosomal protein L7	14686.2	-0.19626	0.87281	0.0690343	-2.84294	0.00446992	0.0157041	5.12482
100000492	mafaa	v-maf avian musculoaponeurotic fibrosarcoma oncogene homolog Aa	370.69	-0.476447	0.718746	0.141484	-3.36749	0.000758558	0.0159205	0.857161
562388	tbrg4	transforming growth factor beta regulator 4	183.74	0.622383	1.53942	0.181073	3.43719	0.000587788	0.0159445	0.662638
558312	rplp2l	ribosomal protein, large P2, like	4270.55	-0.316576	0.802973	0.108049	-2.92992	0.00339044	0.0159926	3.80752
795761	plxna1a	plexin A1a	1097.21	-0.313036	0.804946	0.101832	-3.07404	0.0021118	0.0160297	2.36413
405772	hbbe2	hemoglobin beta embryonic-2	565.191	-0.381662	0.767553	0.118786	-3.21303	0.00131341	0.0160399	1.46818
195819	rpl36a	ribosomal protein L36A	3238.67	-0.239882	0.846815	0.0831452	-2.8851	0.00391293	0.0160524	4.36697
110438235	LOC110438235	galactose-specific lectin nattectin-like	148.028	-0.916046	0.52996	0.267306	-3.42695	0.000610401	0.0163191	0.669541
386700	stm	starmaker	1799.06	-0.409125	0.75308	0.139979	-2.92276	0.00346943	0.0163308	3.79966
406797	snx5	sorting nexin 5	400.051	0.411646	1.3302	0.129379	3.18172	0.00146404	0.016405	1.59217
325704	get3	guided entry of tail-anchored proteins factor 3, ATPase	518.992	0.362495	1.28565	0.115915	3.12725	0.0017645	0.016405	1.91976
336612	ppiaa	peptidylprolyl isomerase Aa (cyclophilin A)	13096.5	-0.207038	0.866314	0.0708864	-2.9207	0.00349251	0.016405	3.79966
100004613	tmeff2a	transmembrane protein with EGF-like and two follistatin-like domains 2a	139.97	-0.774316	0.584666	0.228157	-3.39378	0.000689342	0.0165287	0.743448
798701	crygm2d16	crystallin, gamma M2d16	1903.1	-0.252659	0.839348	0.0894987	-2.82305	0.00475697	0.0165328	5.12482
415169	rps13	ribosomal protein S13	3114.38	-0.244479	0.84412	0.0838038	-2.91728	0.00353094	0.0165379	3.79966
767704	zgc:153118	zgc:153118	18.043	1.92594	3.79984	0.527286	3.65255	0.000259646	0.0165674	0.278679
406324	abce1	ATP-binding cassette, sub-family E (OABP), member 1	1290.33	0.277142	1.21179	0.0950507	2.91573	0.00354854	0.0165929	3.79966
405770	il1b	interleukin 1, beta	37.8004	1.93724	3.82971	0.496282	3.90349	9.4814e-05	0.0167253	0.100637
492463	neil3	nei-like DNA glycosylase 3	64.2119	1.0951	2.13628	0.303359	3.60992	0.000306291	0.0167563	0.323965
246092	cpa5	carboxypeptidase A5	14979.4	-0.403072	0.756246	0.138411	-2.91213	0.00358972	0.0167563	3.79966
100001286	si:dkey-267n13.1	si:dkey-267n13.1	117.417	1.24306	2.367	0.35708	3.48117	0.000499222	0.0167988	0.524366
570286	ftr02	finTRIM family, member 2	57.6381	1.10944	2.15762	0.306349	3.62148	0.000292925	0.0167988	0.307525
494477	tfr1a	transferrin receptor 1a	502.693	0.480906	1.39562	0.154103	3.12068	0.00180433	0.0167988	1.8977
572235	wu:fb18f06	wu:fb18f06	721.19	0.323801	1.25162	0.104267	3.1055	0.00189955	0.0167988	2.00132
566481	kif21a	kinesin family member 21A	425.958	-0.408878	0.753209	0.122252	-3.34454	0.000824179	0.0167988	0.867122
564090	zgc:193593	zgc:193593	1114.73	-0.417206	0.748874	0.136561	-3.05508	0.00225002	0.0167988	2.36413
678586	rtn4b	reticulon 4b	2052.45	-0.250002	0.840895	0.0860754	-2.90445	0.00367895	0.0169115	3.83342
100003956	cry1a	cryptochrome circadian regulator 1a	1357.43	-0.340808	0.789599	0.117276	-2.90605	0.00366025	0.0169123	3.80752
559556	pcsk5b	proprotein convertase subtilisin/kexin type 5b	517.618	-0.381229	0.767783	0.122285	-3.11753	0.00182372	0.0169123	1.8977
140615	fads2	fatty acid desaturase 2	207.345	-0.953903	0.516234	0.272984	-3.49436	0.000475209	0.0170538	0.489828
323870	clint1a	clathrin interactor 1a	654.242	0.327385	1.25474	0.105166	3.11302	0.00185182	0.0171394	1.8977
30430	dnmt1	DNA (cytosine-5-)-methyltransferase 1	1186.76	0.413031	1.33148	0.142519	2.89807	0.00375465	0.0173061	3.80752
565501	eef1da	eukaryotic translation elongation factor 1 delta a (guanine nucleotide exchange protein)	4573.7	-0.229711	0.852806	0.0793658	-2.89433	0.00379965	0.017381	3.83342
562833	secisbp2l	SECIS binding protein 2-like	277.833	-0.486808	0.713602	0.146128	-3.33138	0.00086416	0.0174613	0.867122
336165	myl1	myosin, light chain 1, alkali; skeletal, fast	10281	-0.226256	0.85485	0.0808349	-2.79899	0.00512622	0.0175117	5.12482
393839	scp2a	sterol carrier protein 2a	1387.12	-0.250898	0.840373	0.0867525	-2.89211	0.00382665	0.0176169	3.79966
378961	rpl13	ribosomal protein L13	11288.3	-0.262576	0.833598	0.0939163	-2.79585	0.00517629	0.017654	5.12482
110438640	LOC110438640	uncharacterized LOC110438640	9.00716	3.03145	8.17631	0.839098	3.61275	0.000302969	0.0176549	0.299665
541327	zgc:114188	zgc:114188	4594.9	-0.31404	0.804386	0.110319	-2.84665	0.00441821	0.0176549	4.36697
550419	ctrb.3	chymotrypsinogen B, tandem duplicate 3	4404.24	-0.40986	0.752696	0.141971	-2.88694	0.00389011	0.0176938	3.83342
327491	rpa1	replication protein A1	842.206	0.351762	1.27612	0.115921	3.03451	0.00240928	0.0177609	2.36328
494490	slc6a9	solute carrier family 6 member 9	2385.76	0.387044	1.30771	0.134183	2.88445	0.00392101	0.0179637	3.79966
100534715	LOC100534715	uncharacterized LOC100534715	25.0071	1.69917	3.24713	0.43262	3.92762	8.57916e-05	0.017973	0.0830266
568032	rbp2a	retinol binding protein 2a, cellular	609.354	-0.520167	0.697291	0.164133	-3.16919	0.00152864	0.0180954	1.46818
108190590	LOC108190590	cell wall protein DAN4-like	181.999	-0.957019	0.51512	0.288581	-3.31629	0.000912205	0.0182685	0.867122
335736	usp14	ubiquitin specific peptidase 14 (tRNA-guanine transglycosylase)	490.164	0.385724	1.30652	0.123245	3.12973	0.00174968	0.0183853	1.64997
436926	serpinb1	serpin peptidase inhibitor, clade B (ovalbumin), member 1	802.613	-0.333334	0.7937	0.110275	-3.02275	0.00250489	0.0183853	2.36328
554477	pfkfb3	6-phosphofructo-2-kinase/fructose-2,6-biphosphatase 3	961.743	0.452487	1.3684	0.149686	3.02291	0.00250355	0.0184837	2.34642
393611	c6	complement component 6	201.319	0.681368	1.60366	0.201292	3.38497	0.000711849	0.0185581	0.662638
100330864	LOC100330864	ribonucleotide reductase regulatory subunit M2	691.024	0.443299	1.35971	0.146863	3.01845	0.00254075	0.0185581	2.36413
568958	wu:fc46h12	wu:fc46h12	689.666	0.366852	1.28954	0.121529	3.01864	0.00253913	0.0185581	2.36413
108191746	LOC108191746	sushi, nidogen and EGF-like domain-containing protein 1	20.1181	-2.57336	0.168012	0.715386	-3.59716	0.000321705	0.0185581	0.299665
406342	tcirg1b	T cell immune regulator 1, ATPase H+ transporting V0 subunit a3b	346.339	0.482159	1.39683	0.15377	3.1356	0.00171505	0.0185836	1.59217
557397	rpl22	ribosomal protein L22	4102.3	-0.216455	0.860678	0.076583	-2.82642	0.00470721	0.0185836	4.36697
30663	rag1	recombination activating 1	109.831	-0.937024	0.522309	0.266458	-3.51659	0.000437125	0.0187516	0.401575
393511	stc1l	stanniocalcin 1, like	116.05	-0.860941	0.550593	0.256644	-3.35462	0.000794754	0.0187996	0.727673
100148342	atp8b1	ATPase phospholipid transporting 8B1	511.254	0.381134	1.30237	0.120817	3.15464	0.00160696	0.0188248	1.46818
100535657	LOC100535657	uncharacterized LOC100535657	223.558	0.592471	1.50783	0.179327	3.30386	0.000953621	0.0188845	0.867122
286832	lamc1	laminin, gamma 1	3459.11	0.214913	1.16063	0.0750994	2.86171	0.00421358	0.0188845	3.83342
337090	rpl4	ribosomal protein L4	23418.1	-0.194012	0.874172	0.0701088	-2.76729	0.0056524	0.0189187	5.12482
790930	nell2a	neural EGFL like 2a	565.272	-0.355037	0.78185	0.11263	-3.15226	0.00162014	0.0189187	1.46818
406512	nfe2l3	nfe2 like bZIP transcription factor 3	515.54	0.387864	1.30845	0.126141	3.07483	0.00210621	0.0190128	1.8977
791157	astn1	astrotactin 1	843.25	-0.301525	0.811394	0.0999937	-3.01544	0.00256607	0.0192479	2.28198
393714	cdo1	cysteine dioxygenase, type I	1383.94	-0.267138	0.830966	0.0935482	-2.85562	0.00429529	0.0193343	3.79966
795173	LOC795173	uncharacterized LOC795173	21.5108	2.49001	5.6178	0.637625	3.90513	9.41756e-05	0.0193692	0.0830266
560420	nrxn2b	neurexin 2b	571.446	-0.401924	0.756848	0.131128	-3.06512	0.00217583	0.0193692	1.91976
796019	zgc:174935	zgc:174935	127.822	0.662112	1.5824	0.198414	3.33703	0.000846792	0.0194237	0.743448
567715	nol9	nucleolar protein 9	331.458	0.441171	1.35771	0.133937	3.29386	0.000988222	0.0194237	0.867122
335707	ptmaa	prothymosin alpha a	894.684	0.358776	1.28234	0.119573	3.00048	0.00269554	0.0194237	2.36413
323848	mcmdc2as	mcmdc2 antisense lncRNA	178.147	-0.777621	0.583328	0.231107	-3.36476	0.000766096	0.0194769	0.669541
562317	fadd	Fas (tnfrsf6)-associated via death domain	102.362	0.765145	1.69954	0.215728	3.5468	0.000389938	0.0196043	0.338043
556684	slc15a2	solute carrier family 15 member 2	386.424	-0.432787	0.740829	0.138915	-3.11548	0.00183647	0.0196043	1.59217
557270	eif3f	eukaryotic translation initiation factor 3, subunit F	2210.61	-0.224	0.856189	0.0786667	-2.84745	0.00440707	0.0196559	3.80752
100537803	LOC100537803	plastin-2	111.095	0.760735	1.69435	0.216369	3.51592	0.000438234	0.0196921	0.37743
558182	igf2bp1	insulin-like growth factor 2 mRNA binding protein 1	3600.44	0.256322	1.19443	0.0900592	2.84615	0.00442512	0.0196921	3.80752
100332089	ypel5	yippee-like 5	271.842	-0.571151	0.67308	0.17352	-3.29156	0.000996316	0.0196921	0.857161
393738	rps27.2	ribosomal protein S27, isoform 2	4650.76	-0.23074	0.852198	0.0810947	-2.84532	0.00443671	0.0197666	3.79966
798555	dpysl2a	dihydropyrimidinase like 2a	696.288	-0.379491	0.768709	0.12634	-3.00373	0.0026669	0.0197683	2.28198
503942	im:7148385	im:7148385	447.623	0.43775	1.35449	0.140823	3.10852	0.00188027	0.0199525	1.59217
140515	trnR	tRNA-Arg	62.542	-1.02663	0.490856	0.289052	-3.55171	0.00038274	0.0199525	0.323965
324256	orc6	origin recognition complex, subunit 6	48.4835	1.10347	2.14871	0.309309	3.56754	0.000360344	0.01997	0.304264
100000341	rps23	ribosomal protein S23	6927.89	-0.219541	0.858839	0.0773558	-2.83807	0.00453878	0.01997	3.83342
334370	tm9sf2	transmembrane 9 superfamily member 2	953.562	0.281985	1.21587	0.0940664	2.99772	0.00272007	0.0200798	2.28198
100151464	cdkn1d	cyclin-dependent kinase inhibitor 1D	627.9	-0.409468	0.752901	0.131848	-3.10559	0.00189897	0.0200798	1.59217
560308	serpinf2a	serpin peptidase inhibitor, clade F (alpha-2 antiplasmin, pigment epithelium derived factor), member 2a	418.365	0.420856	1.33872	0.135575	3.10423	0.00190775	0.0201532	1.59217
563777	ecpas	Ecm29 proteasome adaptor and scaffold	432.213	0.385023	1.30588	0.124048	3.10382	0.00191038	0.0201532	1.59217
406341	caprin1b	cell cycle associated protein 1b	3483.69	-0.230711	0.852215	0.0826342	-2.79196	0.00523894	0.0201532	4.36697
641289	uba52	ubiquitin A-52 residue ribosomal protein fusion product 1	6371.77	-0.230046	0.852608	0.0811197	-2.83588	0.00456995	0.0201855	3.79966
492769	ythdc1	YTH domain containing 1	472.662	-0.395903	0.760013	0.128076	-3.09116	0.00199377	0.0202644	1.64997
560439	si:ch211-98n17.5	si:ch211-98n17.5	207.698	0.648755	1.56782	0.197887	3.27842	0.00104391	0.0204079	0.857161
101887072	si:dkey-204a24.11	si:dkey-204a24.11	44.2101	1.7004	3.24991	0.478455	3.55394	0.000379507	0.0206632	0.307525
100331704	LOC100331704	collagen alpha-1(XIV) chain	757.725	-0.473329	0.720301	0.158961	-2.97764	0.00290474	0.020712	2.34642
336346	sox4a	SRY-box transcription factor 4a	2614.74	-0.215382	0.861318	0.0789333	-2.72866	0.00635921	0.0207447	5.12482
541406	lamp2	lysosomal-associated membrane protein 2	1413.49	0.279461	1.21374	0.0989458	2.82439	0.00473714	0.0207835	3.80752
336719	rplp1	ribosomal protein, large, P1	11121.8	-0.256741	0.836976	0.0909193	-2.82384	0.00474528	0.0207869	3.80752
560140	adipor2	adiponectin receptor 2	1354.84	-0.290421	0.817664	0.10648	-2.72747	0.00638229	0.0207869	5.12482
110439426	LOC110439426	NACHT, LRR and PYD domains-containing protein 12-like	160.336	0.590987	1.50628	0.176955	3.33976	0.0008385	0.0208719	0.669541
447860	acsl5	acyl-CoA synthetase long chain family member 5	1018.13	-0.314098	0.804354	0.105806	-2.96863	0.00299128	0.021071	2.36413
403146	akt2l	v-akt murine thymoma viral oncogene homolog 2, like	645.096	-0.332958	0.793907	0.107876	-3.0865	0.0020253	0.0211672	1.59217
567230	ppfia3	PTPRF interacting protein alpha 3	934.787	-0.369983	0.773792	0.124674	-2.96761	0.00300124	0.0212678	2.34642
108179036	LOC108179036	uncharacterized LOC108179036	246.495	0.52913	1.44306	0.162099	3.26425	0.00109756	0.0212744	0.857161
405812	cyb5b	cytochrome b5 type B	230.605	0.518345	1.43231	0.150881	3.43546	0.00059155	0.021275	0.461614
100008568	celsr3	cadherin, EGF LAG seven-pass G-type receptor 3	1065.32	-0.289933	0.81794	0.0978991	-2.96155	0.00306099	0.0214789	2.36413
393893	nudc	nudC nuclear distribution protein	373.672	0.434264	1.35122	0.133192	3.26044	0.00111238	0.0215118	0.857161
402816	pou4f2	POU class 4 homeobox 2	211.77	-0.567368	0.674847	0.17421	-3.2568	0.00112676	0.0215229	0.867122
100137104	zgc:173581	zgc:173581	32.8733	1.40428	2.64686	0.395929	3.5468	0.000389939	0.0215367	0.299665
100333928	alpk1	alpha-kinase 1	330.524	0.507649	1.42173	0.16204	3.13287	0.00173106	0.0216209	1.32411
114551	pklr	pyruvate kinase L/R	1617.83	-0.86358	0.549587	0.31253	-2.76319	0.00572392	0.0216603	4.36697
393261	psmd6	proteasome 26S subunit, non-ATPase 6	1039.69	0.289742	1.22242	0.0979899	2.95686	0.00310793	0.0217156	2.36328
324556	taldo1	transaldolase 1	685.75	0.340076	1.26582	0.115022	2.9566	0.00311047	0.0217167	2.36328
497282	smchd1	structural maintenance of chromosomes flexible hinge domain containing 1	445.01	0.377247	1.29886	0.121757	3.09836	0.00194592	0.0218461	1.46818
558851	cyp4v2a	cytochrome P450, family 4, subfamily V, member 2a	279.211	-0.487207	0.713405	0.149711	-3.25432	0.00113663	0.0218461	0.857161
394194	rps24	ribosomal protein S24	7977.42	-0.198506	0.871452	0.0733461	-2.70643	0.00680106	0.0218466	5.12482
100002400	lsp1b	lymphocyte specific protein 1 b	374.059	0.396133	1.31598	0.128885	3.07353	0.00211539	0.0218552	1.59217
100535904	xirp2b	xin actin binding repeat containing 2b	1317.31	-0.237448	0.848245	0.0877966	-2.70452	0.00684037	0.0219393	5.12482
100537277	LOC100537277	collagen alpha-2(IX) chain-like	2547.65	-0.347801	0.785781	0.128665	-2.70315	0.00686852	0.0220128	5.12482
100302472	adgrb1b	adhesion G protein-coupled receptor B1b	915.603	-0.577267	0.670232	0.195576	-2.95163	0.00316098	0.0221093	2.34642
568972	apoc2	apolipoprotein C-II	2661.43	0.300193	1.23131	0.109034	2.75322	0.00590126	0.0221479	4.36697
100101642	ralgps1	Ral GEF with PH domain and SH3 binding motif 1	219.777	-0.500128	0.707044	0.154093	-3.24562	0.00117197	0.0221479	0.867122
101886224	LOC101886224	uncharacterized LOC101886224	564.605	0.492515	1.4069	0.160642	3.06591	0.00217009	0.0223179	1.59217
560773	lonrf1	LON peptidase N-terminal domain and ring finger 1	325.744	-0.74087	0.598378	0.228739	-3.23894	0.00119975	0.0224156	0.875744
101883610	cxcl11.6	chemokine (C-X-C motif) ligand 11, duplicate 6	8.23956	4.60726	24.3738	1.24413	3.70321	0.000212892	0.0224377	0.155127
100003572	tnnt3b	troponin T type 3b (skeletal, fast)	31251.2	-0.20514	0.867454	0.0734696	-2.79218	0.00523546	0.0225105	3.79966
327274	elovl7b	ELOVL fatty acid elongase 7b	242.205	0.733558	1.66273	0.221294	3.31485	0.000916913	0.022559	0.662638
100320914	slf2	SMC5-SMC6 complex localization factor 2	125.851	0.656255	1.57599	0.199557	3.28856	0.001007	0.022559	0.727673
393154	tuba8l4	tubulin, alpha 8 like 4	5372.6	0.326561	1.25402	0.118958	2.74517	0.00604789	0.022559	4.36697
100126016	ank3b	ankyrin 3b	4157.08	-0.219936	0.858603	0.078897	-2.78763	0.00530944	0.022559	3.83342
335985	rpn2	ribophorin II	1637.54	0.242483	1.18303	0.0870134	2.78673	0.0053242	0.0226047	3.83342
101885596	hck	HCK proto-oncogene, Src family tyrosine kinase	52.6929	1.42123	2.67813	0.40261	3.53003	0.000415511	0.0228192	0.295907
564815	slc5a9	solute carrier family 5 member 9	53.0003	-1.07136	0.475871	0.304133	-3.52266	0.000427243	0.0228192	0.304264
325618	rpl27	ribosomal protein L27	6309.24	-0.214667	0.861745	0.0770641	-2.78557	0.00534341	0.0228359	3.79966
566758	brca2	BRCA2 DNA repair associated	309.67	0.463468	1.37885	0.143401	3.23196	0.00122944	0.0230062	0.867122
368323	si:ch211-204c21.1	si:ch211-204c21.1	424.456	0.499759	1.41398	0.16379	3.05121	0.0022792	0.0231929	1.59217
286739	msna	moesin a	1010.67	0.311949	1.24138	0.104608	2.98209	0.00286286	0.0231929	2.00132
321726	rbbp4	retinoblastoma binding protein 4	938.245	0.394623	1.3146	0.134686	2.92994	0.00339028	0.023392	2.34642
793418	apof	apolipoprotein F	317.622	0.494827	1.40915	0.149981	3.29928	0.000969345	0.0236653	0.662638
436602	ube2z	ubiquitin-conjugating enzyme E2Z	435.091	0.377316	1.29892	0.117115	3.22174	0.00127413	0.0240289	0.857161
394136	septin7a	septin 7a	903.33	0.309309	1.23911	0.10603	2.91719	0.00353201	0.0241414	2.36328
678563	cirbpb	cold inducible RNA binding protein b	16028.2	0.186322	1.13786	0.0674673	2.76166	0.00575082	0.0242144	3.83342
567157	acsl3a	acyl-CoA synthetase long chain family member 3a	119.003	0.674913	1.5965	0.205054	3.29139	0.000996932	0.0242658	0.662638
321550	tmed2	transmembrane p24 trafficking protein 2	989.742	0.27234	1.20776	0.0934021	2.91578	0.00354806	0.0243523	2.34642
30295	rho	rhodopsin	14658.1	-0.298874	0.812887	0.108319	-2.75921	0.00579414	0.0243523	3.83342
449661	tars1	threonyl-tRNA synthetase 1	256.498	0.504067	1.41821	0.15279	3.29908	0.000970039	0.0243875	0.639628
386968	calcoco1b	calcium binding and coiled-coil domain 1b	396.305	-0.717621	0.608099	0.232299	-3.08921	0.00200688	0.0243875	1.32411
58122	mcl1a	MCL1 apoptosis regulator, BCL2 family member a	988.202	0.395492	1.31539	0.135821	2.91185	0.00359292	0.0244164	2.36328
394098	snx12	sorting nexin 12	935.367	0.286763	1.2199	0.0984079	2.91402	0.00356804	0.0244164	2.34642
322571	rpl3	ribosomal protein L3	30386.4	-0.195178	0.873465	0.0719573	-2.71242	0.00667948	0.0245412	4.36697
777733	rb1	retinoblastoma 1	323.045	0.552504	1.46663	0.16764	3.29577	0.000981517	0.0246025	0.639628
323780	oip5-as1	oip5 antisense RNA 1	1711.75	0.320568	1.24882	0.116311	2.75612	0.00584908	0.0246111	3.80752
798421	ttyh3b	tweety family member 3b	1027.27	-0.283629	0.821522	0.0971797	-2.9186	0.00351607	0.0246665	2.28198
561295	sema5a	sema domain, seven thrombospondin repeats (type 1 and type 1-like), transmembrane domain (TM) and short cytoplasmic domain, (semaphorin) 5A	591.575	-0.357236	0.780659	0.117118	-3.05023	0.00228666	0.0249151	1.46818
101885874	LOC101885874	GTPase IMAP family member 8-like	16.599	2.21715	4.64974	0.604406	3.66831	0.000244157	0.0251416	0.155127
336797	serp1	stress-associated endoplasmic reticulum protein 1	375.462	0.412003	1.33053	0.128537	3.20531	0.00134915	0.0251416	0.857161
541409	zgc:101744	zgc:101744	511.747	-0.326505	0.797466	0.109993	-2.96842	0.00299337	0.025177	1.8977
81541	atp5mc3b	ATP synthase membrane subunit c locus 3b	4556	-0.261323	0.834322	0.0967222	-2.70179	0.00689672	0.0251891	4.36697
101882252	LOC101882252	NACHT, LRR and PYD domains-containing protein 12-like	47.1217	1.12041	2.17408	0.321269	3.48745	0.000487655	0.0252545	0.307525
30707	cse1l	CSE1 chromosome segregation 1-like (yeast)	758.899	0.358093	1.28173	0.123439	2.90097	0.00372004	0.0252545	2.34642
565606	ptpn22	protein tyrosine phosphatase non-receptor type 22	129.016	0.642303	1.56082	0.197834	3.24667	0.00116763	0.0255361	0.727673
405773	tead1a	TEA domain family member 1a	125.338	0.69945	1.62389	0.209517	3.33839	0.000842645	0.0255549	0.524366
445226	casq1a	calsequestrin 1a	1130.78	0.26451	1.20123	0.0913504	2.89555	0.00378495	0.0256329	2.34642
100329887	crygm2d19	crystallin, gamma M2d19	3131.82	-0.225196	0.855479	0.0836009	-2.6937	0.00706642	0.0256946	4.36697
393686	rpl8	ribosomal protein L8	16005.1	-0.185427	0.879389	0.0702544	-2.63937	0.00830608	0.0257169	5.12482
566796	lama4	laminin, alpha 4	1729.43	0.231066	1.1737	0.0844535	2.73601	0.00621894	0.0259312	3.79966
405800	dao.2	D-amino-acid oxidase, tandem duplicate 2	245.533	-0.514822	0.699879	0.157082	-3.27741	0.00104763	0.0259312	0.639628
569898	dlgap1a	discs, large (Drosophila) homolog-associated protein 1a	124.22	-0.778804	0.58285	0.240293	-3.24105	0.00119089	0.0259312	0.727673
436855	crygm2d15	crystallin, gamma M2d15	2189.01	-0.274929	0.826491	0.104316	-2.63555	0.00840017	0.0259317	5.12482
445275	sdf2l1	stromal cell-derived factor 2-like 1	164.328	0.570337	1.48487	0.174685	3.26495	0.00109484	0.0261203	0.662638
556399	cfp	complement factor properdin	341.525	0.480316	1.39505	0.150726	3.18668	0.00143917	0.0261884	0.867122
641490	arfgap2	ADP-ribosylation factor GTPase activating protein 2	1297.35	0.461916	1.37737	0.175553	2.63121	0.00850827	0.0261884	5.12482
324309	fstl1b	follistatin-like 1b	1885.93	0.243537	1.18389	0.0925432	2.6316	0.00849841	0.0261884	5.12482
777765	gk5	glycerol kinase 5	208.227	0.533533	1.44747	0.163527	3.26266	0.0011037	0.0262546	0.662638
445038	rpl18	ribosomal protein L18	10447.5	-0.203736	0.868299	0.0759911	-2.68105	0.00733913	0.0264713	4.36697
678630	stmn1a	stathmin 1a	462.656	-0.528387	0.69333	0.176007	-3.00208	0.00268141	0.0265073	1.59217
322997	ell2	elongation factor for RNA polymerase II 2	447.525	0.356541	1.28035	0.119214	2.99076	0.00278288	0.0265079	1.64997
335539	rpl23a	ribosomal protein L23a	9774.05	-0.196055	0.872934	0.0746638	-2.62584	0.00864357	0.0265079	5.12482
407676	ptpro	protein tyrosine phosphatase receptor type O	910.655	-0.365318	0.776298	0.126908	-2.8786	0.00399443	0.0265202	2.36413
553661	homer2	homer scaffold protein 2	209.079	-0.593798	0.662596	0.186447	-3.18481	0.00144849	0.0265202	0.857161
799862	si:ch1073-291c23.2	si:ch1073-291c23.2	512.545	-0.35014	0.784508	0.118849	-2.9461	0.00321812	0.0265939	1.8977
334438	tgm1l6	transglutaminase 1-like 6	461.596	-0.464936	0.724503	0.15813	-2.94022	0.0032798	0.0267727	1.91976
326719	myl12.1	myosin, light chain 12, genome duplicate 1	2466.02	0.268558	1.2046	0.0987403	2.71984	0.00653132	0.0268617	3.80752
323919	alcamb	activated leukocyte cell adhesion molecule b	930.031	0.270347	1.2061	0.0940988	2.87301	0.00406576	0.0269206	2.36328
791210	ugt5b4	UDP glucuronosyltransferase 5 family, polypeptide B4	336.272	-0.435931	0.739217	0.142881	-3.05099	0.00228085	0.0269349	1.32411
504036	ly75	lymphocyte antigen 75	717.464	0.403739	1.32293	0.140463	2.87434	0.00404878	0.0269421	2.34642
100007793	zgc:175280	zgc:175280	463.732	-0.372274	0.772564	0.126587	-2.94084	0.00327321	0.0269421	1.8977
100329570	si:dkeyp-86h10.3	si:dkeyp-86h10.3	201.349	-0.533252	0.690996	0.159792	-3.33716	0.000846381	0.02696	0.489828
503589	gna12a	guanine nucleotide binding protein (G protein) alpha 12a	371.47	0.431433	1.34857	0.135905	3.17452	0.00150086	0.0269862	0.867122
664754	ezh1	enhancer of zeste 1 polycomb repressive complex 2 subunit	379.428	-0.412931	0.751096	0.137947	-2.9934	0.00275888	0.0269968	1.59217
406276	s100a10b	S100 calcium binding protein A10b	788.898	0.331643	1.25845	0.11559	2.86913	0.00411599	0.0271151	2.36328
449927	usp4	ubiquitin specific peptidase 4 (proto-oncogene)	861.042	0.311531	1.24102	0.108219	2.87872	0.00399296	0.0272061	2.28198
406261	pdcd4a	programmed cell death 4a	1545.46	-0.23116	0.85195	0.0884568	-2.61325	0.0089685	0.0272061	5.12482
114420	rps9	ribosomal protein S9	7581.89	-0.238934	0.847371	0.0881365	-2.71095	0.006709	0.0273733	3.80752
100331680	zmp:0000001020	zmp:0000001020	63.1023	1.00234	2.00325	0.292065	3.43192	0.000599332	0.027884	0.333425
321808	calm3b	calmodulin 3b (phosphorylase kinase, delta)	4997.9	0.201425	1.14983	0.0773473	2.60416	0.00921008	0.027884	5.12482
571522	si:dkey-29p10.4	si:dkey-29p10.4	235.199	0.501522	1.41571	0.158565	3.16288	0.00156219	0.0279271	0.867122
494040	cd2ap	CD2-associated protein	617.53	0.316111	1.24497	0.106189	2.97688	0.00291197	0.0283102	1.59217
321245	smyd1a	SET and MYND domain containing 1a	3480.72	-0.255446	0.837728	0.0946547	-2.69871	0.00696083	0.0283102	3.80752
794666	itpr3	inositol 1,4,5-trisphosphate receptor, type 3	402.349	0.391183	1.31147	0.125716	3.11163	0.00186055	0.028365	1.0142
556625	btf3	basic transcription factor 3	2621.92	-0.362318	0.777914	0.134319	-2.69745	0.00698721	0.028365	3.80752
560112	si:dkey-33c12.4	si:dkey-33c12.4	146.343	0.588796	1.50399	0.186304	3.1604	0.00157555	0.0283909	0.857161
334599	synj2bp	synaptojanin 2 binding protein	128.297	0.656339	1.57608	0.205031	3.20118	0.00136868	0.0284151	0.743448
393344	sri	sorcin	603.114	0.35105	1.27549	0.118093	2.97265	0.00295241	0.0286006	1.59217
100038769	ogfr1	opioid growth factor receptor 1	12.6182	2.30627	4.94602	0.667386	3.45568	0.000548914	0.0287231	0.294332
493606	stip1	stress-induced phosphoprotein 1	1053.51	0.285208	1.21859	0.100162	2.84746	0.00440696	0.0287231	2.36413
103910348	LOC103910348	uncharacterized LOC103910348	14.7469	2.09318	4.26689	0.606706	3.45008	0.000560425	0.028783	0.299665
393941	psmc2	proteasome 26S subunit, ATPase 2	991.319	0.265725	1.20224	0.0933759	2.84576	0.00443062	0.0288228	2.36413
30496	ldha	lactate dehydrogenase A4	3286.73	0.223442	1.16752	0.0831303	2.68785	0.00719127	0.0288305	3.83342
406725	elovl1b	ELOVL fatty acid elongase 1b	647.511	0.313436	1.24266	0.104719	2.99312	0.00276137	0.0288848	1.46818
556938	zgc:113828	zgc:113828	97.7875	1.07047	2.10011	0.28857	3.70956	0.00020762	0.028964	0.109995
30297	cdh4	cadherin 4, type 1, R-cadherin (retinal)	435.639	-0.370988	0.773253	0.117681	-3.15248	0.00161889	0.028964	0.857161
100150288	elovl6l	ELOVL family member 6, elongation of long chain fatty acids like	179.833	-0.604706	0.657605	0.19788	-3.05592	0.00224369	0.0290058	1.18542
387303	gbgt1l4	globoside alpha-1,3-N-acetylgalactosaminyltransferase 1, like 4	307.497	0.434156	1.35112	0.134284	3.23312	0.00122448	0.0292976	0.639628
541429	aoc2	amine oxidase copper containing 2	1468.6	0.256854	1.19487	0.0957225	2.68332	0.00728951	0.0292976	3.80752
567075	sec16a	SEC16 homolog A, endoplasmic reticulum export factor	1143.87	0.250686	1.18977	0.0883248	2.83823	0.0045365	0.0293543	2.36328
100000079	soul5	heme-binding protein soul5	265.682	0.492703	1.40708	0.156783	3.14258	0.00167463	0.0295119	0.867122
321714	setb	SET nuclear proto-oncogene b	2113.82	0.252543	1.19131	0.0942405	2.67977	0.00736726	0.0295387	3.80752
30187	copg2	COPI coat complex subunit gamma 2	1341.71	0.233028	1.1753	0.0884891	2.6334	0.00845335	0.0295387	4.36697
324481	clic1	chloride intracellular channel 1	228.124	0.525931	1.43986	0.163358	3.2195	0.00128416	0.0295514	0.662638
100151151	si:dkeyp-68b7.12	si:dkeyp-68b7.12	53.3093	1.04006	2.05631	0.302399	3.43936	0.000583082	0.0296381	0.299665
334971	calcoco1a	calcium binding and coiled-coil domain 1a	1272.6	-0.256594	0.837062	0.0959044	-2.67552	0.00746135	0.0296381	3.83342
100538151	LOC100538151	GTPase IMAP family member 7-like	16.1668	1.97548	3.9326	0.575753	3.43113	0.000601073	0.0297119	0.307525
447816	rtn4a	reticulon 4a	1641.69	0.251422	1.19038	0.0976357	2.5751	0.010021	0.0297119	5.12482
321564	eif2s1b	eukaryotic translation initiation factor 2, subunit 1 alpha b	1359.93	-0.24633	0.843038	0.0921157	-2.67414	0.00749207	0.0297119	3.83342
393897	vldlr	very low density lipoprotein receptor	999.526	-0.264172	0.832677	0.0930396	-2.83935	0.00452057	0.0300797	2.28198
494489	atp2a1l	ATPase sarcoplasmic/endoplasmic reticulum Ca2+ transporting 1, like	28718.4	-0.238611	0.847561	0.0894162	-2.66854	0.00761814	0.0301542	3.83342
394035	rpl18a	ribosomal protein L18a	9160.33	-0.206878	0.86641	0.0805289	-2.56899	0.0101994	0.030177	5.12482
325226	bzw1a	basic leucine zipper and W2 domains 1a	1391	0.243037	1.18348	0.0910105	2.67043	0.00757548	0.0302091	3.79966
566831	rad21b	RAD21 cohesin complex component b	525.272	-0.341229	0.789369	0.116102	-2.93904	0.00329235	0.0302131	1.64997
101882166	LOC101882166	interferon-induced very large GTPase 1-like	68.9582	1.13971	2.20336	0.334968	3.40244	0.000667872	0.030308	0.333425
100002633	LOC100002633	serine-rich adhesin for platelets-like	176.724	0.620963	1.5379	0.193695	3.20587	0.00134652	0.0303871	0.669541
192300	rps18	ribosomal protein S18	7282.49	-0.196616	0.872595	0.0766378	-2.56552	0.010302	0.0303871	5.12482
387293	mmp13a	matrix metallopeptidase 13a	80.2079	1.18154	2.26818	0.347272	3.40234	0.000668115	0.0304769	0.331
570491	npas3	neuronal PAS domain protein 3	608.585	-0.441969	0.736129	0.15306	-2.88756	0.0038824	0.0305138	1.91976
449995	atl3	atlastin 3	627.594	0.318336	1.24689	0.108091	2.94507	0.00322886	0.0305557	1.59217
140541	COX3	cytochrome c oxidase subunit III	54694	-0.214774	0.861681	0.0806877	-2.6618	0.00777252	0.0305557	3.83342
445030	pomp	proteasome maturation protein	487.218	0.371126	1.29336	0.125058	2.96762	0.00300113	0.0307776	1.46818
449558	dhdh.2	dihydrodiol dehydrogenase, tandem duplicate 2	247.701	-0.501781	0.706234	0.156146	-3.21355	0.00131105	0.0308402	0.639628
260439	copa	COPI coat complex subunit alpha	2576.01	0.213259	1.1593	0.0833927	2.55729	0.0105492	0.0309501	5.12482
393570	irf6	interferon regulatory factor 6	124.892	0.655947	1.57565	0.207043	3.16817	0.001534	0.0310022	0.743448
558832	soul4	heme-binding protein soul4	639.021	-0.320235	0.80094	0.111164	-2.88075	0.00396736	0.0310293	1.91976
100006655	si:dkey-187j14.4	si:dkey-187j14.4	121.765	0.653239	1.57269	0.205974	3.17146	0.00151677	0.0312748	0.727673
790917	crygm2d4	crystallin, gamma M2d4	2152.45	-0.2477	0.842238	0.0933244	-2.65419	0.00794999	0.0313712	3.79966
796684	si:dkey-87o1.2	si:dkey-87o1.2	228.001	0.516267	1.43025	0.15644	3.30009	0.000966529	0.0313721	0.461614
406686	rps11	ribosomal protein S11	7193.4	-0.200416	0.8703	0.0755239	-2.65368	0.00796201	0.0313749	3.79966
406539	amy2a	amylase alpha 2A	3886.32	-0.710464	0.611123	0.272685	-2.60544	0.00917572	0.0314386	4.36697
568744	gstm.3	glutathione S-transferase mu tandem duplicate 3	263.98	0.518262	1.43223	0.166236	3.11762	0.00182316	0.0318026	0.857161
564005	col6a4a	collagen, type VI, alpha 4a	2461.81	0.249104	1.18847	0.0957755	2.60092	0.00929751	0.0318116	4.36697
559247	map3k20a	mitogen-activated protein kinase kinase kinase 20a	83.3896	0.825832	1.77256	0.243977	3.38488	0.000712094	0.0318887	0.333425
334006	rab5if	RAB5 interacting factor	301.159	0.443537	1.35993	0.142361	3.11558	0.00183584	0.0319147	0.857161
447812	ccdc47	coiled-coil domain containing 47	917.78	0.269043	1.20501	0.0959693	2.80343	0.00505629	0.0319147	2.36328
393951	prpf8	pre-mRNA processing factor 8	3945.39	0.196492	1.14591	0.0743366	2.64328	0.00821077	0.0319147	3.83342
110439305	LOC110439305	stonustoxin subunit beta-like	120.466	0.750951	1.6829	0.230556	3.25713	0.00112543	0.0319579	0.524366
567095	ptprt	protein tyrosine phosphatase receptor type T	608.75	-0.302016	0.811118	0.105323	-2.86752	0.00413704	0.0320654	1.91976
336641	rpl17	ribosomal protein L17	10180	-0.209588	0.864784	0.0792716	-2.64393	0.00819496	0.0320697	3.79966
641492	sh3d21	SH3 domain containing 21	509.648	0.423805	1.34146	0.147845	2.86656	0.00414964	0.0321187	1.91976
393351	chmp5b	charged multivesicular body protein 5b	482.863	0.33549	1.26181	0.114713	2.92461	0.00344885	0.0321646	1.59217
100151110	oplah	5-oxoprolinase, ATP-hydrolysing	643.925	-0.312251	0.805384	0.105884	-2.949	0.00318808	0.0322213	1.46818
569734	ggt5a	gamma-glutamyltransferase 5a	135.632	0.627056	1.54441	0.198508	3.15885	0.00158395	0.0322774	0.727673
777629	st14b	ST14 transmembrane serine protease matriptase b	340.196	0.412384	1.33088	0.13477	3.05992	0.00221395	0.0323473	1.0142
336789	vmp1	vacuole membrane protein 1	361.936	0.418709	1.33673	0.136996	3.05635	0.00224049	0.0327126	1.0142
557667	trioa	trio Rho guanine nucleotide exchange factor a	1412	-0.222942	0.856817	0.084672	-2.633	0.00846333	0.0328924	3.80752
445478	epb41l3a	erythrocyte membrane protein band 4.1-like 3a	594.818	-0.327356	0.796996	0.112682	-2.90514	0.00367091	0.0328999	1.64997
100333310	kdm5a	lysine (K)-specific demethylase 5A	258.023	-0.570065	0.673586	0.183864	-3.10047	0.00193211	0.0329269	0.867122
793274	srebf1	sterol regulatory element binding transcription factor 1	461.902	-0.396461	0.75972	0.13863	-2.85984	0.0042385	0.0329601	1.8977
100384893	ugt1b2	UDP glucuronosyltransferase 1 family, polypeptide B2	90.0177	-0.983232	0.505845	0.294527	-3.33835	0.000842788	0.0329601	0.37743
560591	atad5a	ATPase family AAA domain containing 5a	355.626	0.472873	1.38787	0.152649	3.09778	0.00194977	0.0331369	0.867122
406757	canx	calnexin	3584.02	0.373112	1.29514	0.141868	2.62999	0.0085388	0.0331369	3.79966
405823	cacybp	calcyclin binding protein	220.489	0.489622	1.40408	0.154152	3.17623	0.00149203	0.0331599	0.662638
751703	lcn15	lipocalin 15	167.387	0.587413	1.50255	0.189736	3.09594	0.00196187	0.0336662	0.857161
560273	oxct1b	3-oxoacid CoA transferase 1b	432.84	0.41638	1.33457	0.134494	3.0959	0.00196218	0.0336662	0.857161
192297	rps5	ribosomal protein S5	9526.73	-0.192793	0.87491	0.0735153	-2.62249	0.00872899	0.0337629	3.79966
323922	dnaja1	DnaJ heat shock protein family (Hsp40) member A1	319.098	0.513087	1.4271	0.166055	3.08986	0.00200248	0.0339165	0.867122
799475	il13ra1	interleukin 13 receptor, alpha 1	139.471	0.760712	1.69433	0.240264	3.16615	0.0015447	0.0341901	0.662638
100148988	kalrna	kalirin RhoGEF kinase a	822.646	-0.296664	0.814133	0.106876	-2.77578	0.00550696	0.0341901	2.36328
550475	ctsk	cathepsin K	464.562	0.387649	1.30826	0.134132	2.89006	0.00385165	0.0342141	1.64997
393551	cyba	cytochrome b-245, alpha polypeptide	146.895	0.584638	1.49966	0.189506	3.08506	0.00203509	0.034375	0.867122
393822	slc22a4	solute carrier family 22 member 4	48.9816	-1.17962	0.441467	0.348689	-3.38302	0.000716929	0.0344882	0.304264
791191	dachd	dachshund d	569.544	-0.371685	0.772879	0.127284	-2.92012	0.00349897	0.0348587	1.46818
572477	wdfy4	WDFY family member 4	415.271	0.428361	1.3457	0.148091	2.89255	0.00382122	0.0350568	1.59217
327026	arf2b	ADP-ribosylation factor 2b	1100.43	0.295337	1.22717	0.106764	2.76627	0.0056702	0.0350568	2.36413
550433	cryba1l1	crystallin, beta A1, like 1	8530.93	-0.254523	0.838264	0.0994547	-2.55919	0.0104917	0.0350696	4.36697
555812	ucp2	uncoupling protein 2	2587.68	0.359422	1.28291	0.143678	2.50158	0.0123639	0.0351922	5.12482
110437770	LOC110437770	interferon-induced very large GTPase 1-like	60.7524	0.945996	1.92652	0.279584	3.38359	0.000715449	0.035245	0.295907
402841	adh8b	alcohol dehydrogenase 8b	508.086	-0.340503	0.789766	0.120296	-2.83054	0.00464701	0.0352621	1.91976
445405	sars1	seryl-tRNA synthetase 1	1107.16	0.263527	1.20041	0.0935705	2.81635	0.00485732	0.0353319	2.00132
415139	cryba2a	crystallin, beta A2a	4617.89	-0.227223	0.854277	0.087409	-2.59954	0.00933483	0.0354252	3.83342
561081	si:dkey-205h13.2	si:dkey-205h13.2	1432.13	-0.345029	0.787292	0.132722	-2.59963	0.00933244	0.0357067	3.79966
795788	ccl25b	chemokine (C-C motif) ligand 25b	329.467	0.433589	1.35059	0.147409	2.9414	0.0032673	0.0358184	1.32411
100329583	si:dkey-211e20.10	si:dkey-211e20.10	382.621	0.356811	1.28059	0.123732	2.88375	0.00392975	0.0358184	1.59217
100034409	si:ch211-221n20.8	si:ch211-221n20.8	32.3185	-1.39353	0.380632	0.380346	-3.66385	0.000248452	0.0358184	0.100637
192305	adssl	adenylosuccinate synthase, like	584.51	0.359507	1.28299	0.124688	2.88325	0.00393591	0.0358412	1.59217
558450	kdm1a	lysine (K)-specific demethylase 1a	1672.79	-0.244533	0.844089	0.0959462	-2.54864	0.0108143	0.0358799	4.36697
337240	rps3a	ribosomal protein S3A	5892.01	-0.182831	0.880972	0.0717601	-2.54781	0.0108401	0.0359413	4.36697
393818	rps17	ribosomal protein S17	3416.97	-0.212429	0.863083	0.0820834	-2.58797	0.00965437	0.0364408	3.83342
550236	cdca7a	cell division cycle associated 7a	265.609	0.647451	1.5664	0.205978	3.14331	0.00167049	0.0364524	0.662638
406266	rsl24d1	ribosomal L24 domain containing 1	3443.82	-0.228821	0.853332	0.08843	-2.5876	0.00966483	0.0366791	3.80752
393899	stau2	staufen double-stranded RNA binding protein 2	1804.92	-0.346223	0.786641	0.139427	-2.48319	0.013021	0.0366895	5.12482
324466	ap1g1	adaptor related protein complex 1 subunit gamma 1	1124.86	0.245622	1.1856	0.089413	2.74705	0.00601343	0.0367058	2.36413
404730	mao	monoamine oxidase	1109.8	-0.321713	0.800119	0.117129	-2.74666	0.00602055	0.0367378	2.36328
799538	gemin5	gem (nuclear organelle) associated protein 5	160.368	0.57363	1.48826	0.193588	2.96315	0.00304505	0.0370189	1.18542
406615	gpd1c	glycerol-3-phosphate dehydrogenase 1c	750.11	-0.313632	0.804613	0.114375	-2.74213	0.00610415	0.037198	2.36328
553448	rrbp1a	ribosome binding protein 1a	699.993	0.34318	1.26855	0.12473	2.75139	0.00593427	0.0374263	2.28198
100034658	gjc4a.2	gap junction protein gamma 4a.2	74.0214	0.899266	1.86512	0.269483	3.33701	0.000846853	0.0375958	0.323965
101883245	LOC101883245	amyloid beta A4 precursor protein-binding family B member 2-like	75.2366	-0.858743	0.551433	0.257887	-3.32991	0.000868728	0.0377221	0.331
327029	capza1a	capping actin protein of muscle Z-line subunit alpha 1a	1249.22	0.230187	1.17299	0.0894469	2.57344	0.0100692	0.0377275	3.83342
568845	tenm2b	teneurin transmembrane protein 2b	1233.01	-0.229865	0.852715	0.0893375	-2.57299	0.0100823	0.0377354	3.83342
436930	uqcrc2a	ubiquinol-cytochrome c reductase core protein 2a	1526.38	-0.230573	0.852297	0.0895339	-2.57525	0.0100166	0.0377354	3.80752
322780	nansa	N-acetylneuraminic acid synthase a	226.262	0.471183	1.38625	0.150562	3.12949	0.00175108	0.0378801	0.662638
415241	calua	calumenin a	414.446	0.419392	1.33736	0.137562	3.04876	0.00229788	0.0379611	0.867122
336933	rhogb	ras homolog family member Gb	123.518	0.674504	1.59605	0.215843	3.12497	0.00177824	0.0383909	0.662638
100321338	slc2a1b	solute carrier family 2 member 1b	727.508	0.418284	1.33634	0.15324	2.72961	0.00634098	0.0383909	2.36413
101884666	LOC101884666	protein unc-13 homolog C-like	645.266	-0.295907	0.81456	0.105676	-2.80015	0.00510795	0.0384808	1.8977
553694	tnni4b.3	troponin I4b, tandem duplicate 3	313.258	0.530852	1.44478	0.174615	3.04013	0.00236475	0.0385529	0.875744
560240	si:ch211-137a8.4	si:ch211-137a8.4	2850.61	-0.194273	0.874013	0.075772	-2.56391	0.01035	0.0385529	3.83342
560869	elf3	E74-like factor 3 (ets domain transcription factor, epithelial-specific )	426.455	0.581681	1.49659	0.199874	2.91024	0.00361155	0.0389162	1.32411
751686	slc24a2	solute carrier family 24 member 2	229.817	0.508301	1.42237	0.163176	3.11505	0.00183913	0.0395739	0.662638
393342	zgc:64051	zgc:64051	53.6847	1.18265	2.26993	0.354675	3.33446	0.00085466	0.0396003	0.307525
561242	fam171b	family with sequence similarity 171 member B	1093.98	-0.247153	0.842557	0.0909553	-2.7173	0.0065816	0.0396563	2.36328
100334202	LOC100334202	NACHT, LRR and PYD domains-containing protein 3-like	355.086	0.600949	1.51671	0.211227	2.84504	0.00444064	0.0396886	1.59217
436720	myoz1b	myozenin 1b	2562.21	-0.213081	0.862693	0.0834336	-2.5539	0.0106523	0.0398678	3.79966
799480	si:ch211-255g12.6	si:ch211-255g12.6	2821.34	-0.279108	0.824101	0.114156	-2.44497	0.0144864	0.0401448	5.12482
571722	LOC571722	phospholipid phosphatase-related protein type 4-like	267.218	-0.45049	0.731794	0.148531	-3.03297	0.00242156	0.0401448	0.857161
100537752	si:dkey-204f11.64	si:dkey-204f11.64	281.889	0.466008	1.38128	0.153731	3.03131	0.00243496	0.0403174	0.857161
554177	sar1b	secretion associated, Ras related GTPase 1B	926.645	0.278914	1.21328	0.102991	2.70813	0.00676628	0.0405933	2.36413
449547	rps4x	ribosomal protein S4 X-linked	16906.1	-0.171205	0.888101	0.0685542	-2.49737	0.0125119	0.0406102	4.36697
406277	rbm4.3	RNA binding motif protein 4.3	1348.48	0.321072	1.24926	0.126156	2.54503	0.0109268	0.0406868	3.79966
556556	rpl32	ribosomal protein L32	3014.24	-0.208742	0.865291	0.0820446	-2.54425	0.0109512	0.0406868	3.80752
100000526	sec24a	SEC24 homolog A, COPII coat complex component	1472.31	-0.235219	0.849556	0.0924204	-2.5451	0.0109247	0.0406868	3.79966
553255	itprid2	ITPR interacting domain containing 2	526.346	0.373815	1.29577	0.134601	2.77721	0.00548274	0.0408429	1.8977
564166	txlnbb	taxilin beta b	947.42	-0.343744	0.787994	0.124586	-2.75908	0.00579635	0.0409166	2.00132
553684	dhrs7cb	dehydrogenase/reductase (SDR family) member 7Cb	558.444	-0.394323	0.760846	0.142296	-2.77115	0.00558582	0.0410787	1.91976
566863	acsl6	acyl-CoA synthetase long chain family member 6	954.731	0.27068	1.20638	0.100178	2.70198	0.00689271	0.0411496	2.36328
80939	papss2b	3'-phosphoadenosine 5'-phosphosulfate synthase 2b	459.947	0.323385	1.25126	0.114768	2.81772	0.00483656	0.0413301	1.64997
558820	si:dkeyp-106c3.1	si:dkeyp-106c3.1	286.301	-0.478643	0.717652	0.154542	-3.09717	0.00195376	0.0415448	0.662638
571114	efhd2	EF-hand domain family, member D2	597.549	0.316845	1.2456	0.112642	2.81286	0.00491034	0.0418858	1.64997
556874	col6a3	collagen, type VI, alpha 3	1271.74	0.238842	1.18005	0.0984395	2.42628	0.0152543	0.0418858	5.12482
558833	spag9a	sperm associated antigen 9a	527.376	-0.372372	0.772511	0.131914	-2.82285	0.00475989	0.0420415	1.59217
799963	gpt2	glutamic pyruvate transaminase (alanine aminotransferase) 2	226.918	0.505364	1.41948	0.158886	3.18066	0.00146941	0.0421586	0.489828
140519	ATP6	ATP synthase 6	5611.44	-0.246368	0.843016	0.0974384	-2.52845	0.0114566	0.0422588	3.80752
567460	ripk1l	receptor (TNFRSF)-interacting serine-threonine kinase 1, like	119.899	0.626513	1.54383	0.198303	3.15937	0.00158112	0.0422949	0.524366
794738	si:ch73-335l21.1	si:ch73-335l21.1	690.758	0.276867	1.21156	0.102909	2.69041	0.00713652	0.0422949	2.36413
100004879	filip1l	filamin A interacting protein 1-like	665.91	-0.288223	0.81891	0.107132	-2.69036	0.00713747	0.0422949	2.36413
100034387	sphkap	SPHK1 interactor, AKAP domain containing	751.526	-0.290615	0.817553	0.108017	-2.69045	0.00713565	0.0422949	2.36328
799479	adgrg3	adhesion G protein-coupled receptor G3	12.5023	2.59295	6.03333	0.741347	3.49763	0.00046942	0.0423606	0.155127
445503	matn3a	matrilin 3a	779.056	0.41117	1.32976	0.152247	2.70068	0.00691969	0.042421	2.28198
406424	slc22a2	solute carrier family 22 member 2	345.621	-0.483673	0.715155	0.171638	-2.81798	0.00483274	0.0424352	1.59217
796938	fybb	FYN binding protein b	89.2798	0.889323	1.85231	0.273554	3.251	0.00115002	0.0425704	0.37743
558551	si:ch73-15b2.5	si:ch73-15b2.5	30.0064	1.48564	2.80041	0.449035	3.30851	0.000937927	0.0425842	0.307525
792949	fryb	furry homolog b (Drosophila)	1478.27	-0.235214	0.849559	0.0950536	-2.47454	0.0133409	0.0426269	4.36697
790908	crygm2d3	crystallin, gamma M2d3	2547.52	-0.27812	0.824665	0.110386	-2.51952	0.0117515	0.0427466	3.83342
553683	lpcat2	lysophosphatidylcholine acyltransferase 2	121.711	0.621423	1.53839	0.201477	3.08434	0.00204007	0.0429026	0.662638
565460	csmd2	CUB and Sushi multiple domains 2	571.089	-0.346167	0.786671	0.1256	-2.7561	0.00584942	0.0429258	1.8977
393814	plek	pleckstrin	37.4955	1.34777	2.54518	0.410712	3.28154	0.0010324	0.0430691	0.333425
100005893	magoh	mago homolog, exon junction complex subunit	125.225	0.604696	1.52066	0.196164	3.08261	0.00205197	0.0430691	0.662638
553453	samhd1	SAM domain and HD domain 1	41.7533	1.27468	2.41946	0.3529	3.61203	0.000303813	0.0431454	0.0978729
541373	nbeaa	neurobeachin a	1862.7	-0.237699	0.848097	0.0963194	-2.46782	0.013594	0.0432392	4.36697
100009632	znf276	zinc finger protein 276	262.311	-0.444018	0.735084	0.144131	-3.08065	0.00206549	0.0432689	0.662638
100004462	tmc8	transmembrane channel-like 8	17.188	1.83145	3.55894	0.553419	3.30934	0.000935176	0.043292	0.299665
324723	irf2bpl	interferon regulatory factor 2 binding protein-like	1054.39	-0.264175	0.832675	0.096652	-2.73326	0.00627116	0.0434411	2.00132
561451	prrc2b	proline-rich coiled-coil 2B	2286.26	-0.262456	0.833667	0.104526	-2.51092	0.0120418	0.0435206	3.83342
494033	tfap2c	transcription factor AP-2 gamma (activating enhancer binding protein 2 gamma)	687.823	-0.292903	0.816258	0.109438	-2.67643	0.00744119	0.0435951	2.36328
492779	nansb	N-acetylneuraminic acid synthase b	36.4315	1.36095	2.56855	0.377442	3.60573	0.000311279	0.0440067	0.0978729
100000190	si:ch1073-440b2.1	si:ch1073-440b2.1	423.948	-0.38772	0.764337	0.129565	-2.99246	0.00276735	0.0441302	0.867122
406493	myl9b	myosin, light chain 9b, regulatory	566.111	0.320959	1.24916	0.11459	2.80094	0.00509538	0.0442242	1.59217
556663	mntb	MAX network transcriptional repressor b	295.059	-0.450515	0.731781	0.146628	-3.07251	0.00212265	0.044238	0.662638
246091	mab21l1	mab-21-like 1	885.741	-0.25875	0.835812	0.096986	-2.66791	0.00763248	0.0448927	2.34642
794350	si:dkey-95h12.1	si:dkey-95h12.1	148.104	0.537675	1.45163	0.186185	2.88785	0.00387882	0.045072	1.18542
406486	m6pr	mannose-6-phosphate receptor (cation dependent)	248.295	0.464201	1.37955	0.150858	3.07707	0.00209046	0.045072	0.639628
58101	rplp0	ribosomal protein, large, P0	25674.5	-0.198985	0.871163	0.0796274	-2.49895	0.0124562	0.045072	3.80752
793188	si:ch211-171h4.6	si:ch211-171h4.6	18.7656	1.71014	3.27192	0.518958	3.29533	0.000983063	0.0451017	0.299665
767745	grin1a	glutamate receptor, ionotropic, N-methyl D-aspartate 1a	3197.45	-0.260764	0.834646	0.104353	-2.49887	0.0124591	0.0451017	3.79966
100317089	inpp5jb	inositol polyphosphate-5-phosphatase Jb	236.016	-0.479683	0.717135	0.152053	-3.15471	0.00160658	0.0451017	0.489828
399661	arcn1b	archain 1b	878.668	0.257511	1.19541	0.0967322	2.6621	0.0077654	0.0451425	2.36328
565077	znf827	zinc finger protein 827	784.65	-0.413856	0.750615	0.155332	-2.66432	0.00771434	0.0451425	2.34642
553473	crybb1l1	crystallin, beta B1, like 1	6693.48	-0.274338	0.82683	0.112092	-2.44744	0.0143875	0.0452088	4.36697
323509	gnaia	guanine nucleotide binding protein (G protein), alpha inhibiting activity polypeptide a	180.035	0.504333	1.41847	0.16461	3.0638	0.00218543	0.0452271	0.662638
58143	mylz3	myosin, light polypeptide 3, skeletal muscle	50935.3	-0.182239	0.881334	0.0763349	-2.38736	0.0169697	0.0453631	5.12482
100006681	vwde	von Willebrand factor D and EGF domains	76.1231	-0.849275	0.555064	0.260315	-3.26249	0.00110437	0.0453631	0.333425
100334512	proser2	proline and serine rich 2	245.226	0.481008	1.39572	0.156567	3.07222	0.00212471	0.0454549	0.639628
558501	crygm2d2	crystallin, gamma M2d2	3126.82	-0.32549	0.798027	0.130503	-2.49413	0.0126268	0.0454549	3.79966
334274	myhc4	myosin heavy chain 4	22162.6	-0.22492	0.855643	0.0920376	-2.44378	0.0145341	0.0454953	4.36697
386614	pdcb	phosducin b	595.841	0.397063	1.31682	0.141095	2.81415	0.00489062	0.0455057	1.46818
368753	si:busm1-163l24.3	si:busm1-163l24.3	55.1808	0.973244	1.96325	0.295469	3.2939	0.000988081	0.0455799	0.295907
406263	eif3i	eukaryotic translation initiation factor 3, subunit I	3158.54	-0.195867	0.873048	0.0785903	-2.49225	0.0126937	0.0455799	3.79966
402819	cnpy1	canopy FGF signaling regulator 1	205.016	0.49111	1.40553	0.164917	2.97792	0.00290216	0.0456347	0.867122
445104	zgc:91999	zgc:91999	682.896	-0.288139	0.818958	0.108513	-2.65535	0.00792266	0.0456645	2.36413
503743	smtnl1	smoothelin-like 1	58.931	1.01144	2.01592	0.30793	3.28465	0.0010211	0.045672	0.304264
569000	crygm2d21	crystallin, gamma M2d21	3265.82	-0.302459	0.810869	0.121603	-2.48726	0.0128731	0.045672	3.83342
170782	mkrn1	makorin, ring finger protein, 1	648.805	-0.337289	0.791527	0.121089	-2.78546	0.00534521	0.045672	1.59217
793842	si:dkeyp-72g9.4	si:dkeyp-72g9.4	413.452	-0.361815	0.778185	0.121452	-2.97907	0.00289128	0.0458467	0.857161
445232	gna15.1	guanine nucleotide binding protein (G protein), alpha 15 (Gq class), tandem duplicate 1	196.562	0.522444	1.43639	0.165164	3.16319	0.0015605	0.0459023	0.461614
560020	acss2l	acyl-CoA synthetase short chain family member 2 like	83.0831	-0.952966	0.516569	0.291462	-3.26961	0.00107698	0.0459023	0.318496
324971	nsg2	neuronal vesicle trafficking associated 2	1337.61	-0.213384	0.862512	0.0875704	-2.43672	0.0148213	0.046043	4.36697
553686	tefb	TEF transcription factor, PAR bZIP family member b	842.612	-0.290942	0.817368	0.10932	-2.66138	0.00778202	0.0462054	2.28198
447944	fabp4a	fatty acid binding protein 4a	502.573	-0.327525	0.796902	0.116693	-2.80673	0.00500475	0.0462054	1.46818
406836	ube2v2	ubiquitin-conjugating enzyme E2 variant 2	1169.04	0.230813	1.1735	0.0930194	2.48134	0.013089	0.0462335	3.83342
30722	rack1	receptor for activated C kinase 1	19788.1	-0.177736	0.884089	0.0716447	-2.48079	0.013109	0.0465898	3.80752
560686	mettl4	methyltransferase 4, N6-adenosine	59.5086	0.89735	1.86264	0.274161	3.27308	0.00106383	0.0467579	0.307525
568159	ago3b	argonaute RISC catalytic component 3b	147.486	0.582317	1.49725	0.191153	3.04635	0.0023164	0.0467579	0.669541
403011	psma5	proteasome 20S subunit alpha 5	302.406	0.444525	1.36087	0.14585	3.04782	0.00230511	0.0469853	0.662638
558857	exosc1	exosome component 1	278.282	-0.447337	0.733395	0.14631	-3.05747	0.00223217	0.0471058	0.639628
58031	cd81a	CD81 molecule a	9539.07	0.175944	1.1297	0.0743095	2.36772	0.0178979	0.0471112	5.12482
110439409	LOC110439409	NACHT, LRR and PYD domains-containing protein 12-like	12.5005	2.44208	5.43425	0.752463	3.24545	0.00117266	0.0474136	0.333425
567549	frk	fyn-related Src family tyrosine kinase	233.724	0.453685	1.36953	0.149042	3.04401	0.0023345	0.0474651	0.662638
565971	etnk1	ethanolamine kinase 1	1957.68	-0.221056	0.857937	0.0894628	-2.47092	0.0134765	0.0477546	3.79966
407652	dzank1	double zinc ribbon and ankyrin repeat domains 1	10.3084	-2.55254	0.170454	0.781816	-3.26489	0.00109507	0.0479153	0.307525
100003745	sgpp1b	sphingosine-1-phosphate phosphatase 1b	138.047	0.585211	1.50026	0.192658	3.03756	0.00238502	0.0479275	0.669188
100000771	pvalb3	parvalbumin 3	70.6123	-0.852984	0.553639	0.262145	-3.25386	0.00113848	0.0480388	0.318496
100006132	si:ch211-1f22.2	si:ch211-1f22.2	9.05492	2.79691	6.94949	0.857153	3.26302	0.00110232	0.0481424	0.307525
100330916	LOC100330916	uncharacterized LOC100330916	195.904	-0.679375	0.624436	0.216071	-3.14423	0.00166525	0.0484204	0.461614
406614	irf2bp2b	interferon regulatory factor 2 binding protein 2b	582.587	-0.377222	0.769919	0.136597	-2.76156	0.00575259	0.0484653	1.59217
324554	cpsf3	cleavage and polyadenylation specific factor 3	529.674	0.31612	1.24498	0.117126	2.69899	0.00695508	0.0484776	1.91976
336613	cyfip1	cytoplasmic FMR1 interacting protein 1	1563.6	0.19329	1.14337	0.0821237	2.35365	0.0185902	0.0484776	5.12482
321035	pabpc4	poly(A) binding protein, cytoplasmic 4 (inducible form)	2421.55	-0.196401	0.872725	0.0797592	-2.46243	0.0137999	0.0484776	3.80752
445486	ak1	adenylate kinase 1	6495.48	-0.204473	0.867856	0.0831247	-2.45983	0.0139003	0.0484776	3.83342
554095	fabp1b.1	fatty acid binding protein 1b, tandem duplicate 1	2170.28	-0.26326	0.833203	0.109076	-2.41355	0.0157978	0.0484776	4.36697
368234	plp1b	proteolipid protein 1b	295.425	-0.4455	0.73433	0.146772	-3.03532	0.00240282	0.0484776	0.662638
334466	atp13a1	ATPase 13A1	485.351	0.322751	1.25071	0.117046	2.75747	0.00582507	0.0488021	1.59217
554142	rgrb	retinal G protein coupled receptor b	289.704	-0.552524	0.681826	0.181549	-3.04338	0.00233935	0.0488021	0.639628
100334848	bicdl2l	bicaudal-D-related protein 2-like	257.229	-0.755285	0.592429	0.248158	-3.04357	0.0023379	0.0488021	0.639628
446115	nomo	nodal modulator	988.075	0.287724	1.22071	0.109599	2.62524	0.00865868	0.0488245	2.36413
555437	si:ch73-362m14.4	si:ch73-362m14.4	171.34	-0.514691	0.699943	0.174554	-2.94861	0.00319203	0.0490429	0.867122
568045	ftr38	finTRIM family, member 38	17.9449	1.69267	3.23255	0.519069	3.26098	0.0011103	0.0493314	0.299665
554132	crygmxl2	crystallin, gamma MX, like 2	3666.65	-0.229479	0.852943	0.0935781	-2.45227	0.0141958	0.0496101	3.80752
572733	pgam2	phosphoglycerate mutase 2 (muscle)	1460.85	-0.243486	0.844702	0.101392	-2.40143	0.0163312	0.0497303	4.36697
474349	magi1b	membrane associated guanylate kinase, WW and PDZ domain containing 1b	1439.48	-0.231122	0.851972	0.0945239	-2.44511	0.0144807	0.0502017	3.83342
402825	cdc6	cell division cycle 6 homolog (S. cerevisiae)	79.2154	0.829347	1.77688	0.257081	3.22601	0.00125527	0.0503683	0.331
568230	chd3	chromodomain helicase DNA binding protein 3	730.119	-0.285731	0.820326	0.10926	-2.61515	0.00891888	0.0504526	2.34642
797677	si:dkey-247k7.2	si:dkey-247k7.2	706.335	0.996886	1.99569	0.381904	2.6103	0.00904617	0.0506954	2.36413
447836	pfkma	phosphofructokinase, muscle a	1456.46	0.316005	1.24488	0.132045	2.39316	0.0167039	0.0506954	4.36697
553383	sptan1	spectrin alpha, non-erythrocytic 1	8886.37	-0.175337	0.885561	0.0718337	-2.44087	0.0146517	0.0506954	3.83342
100005797	slc38a5a	solute carrier family 38 member 5a	272.459	0.543244	1.45725	0.180029	3.01754	0.00254837	0.0508257	0.662638
266749	pak2a	p21 protein (Cdc42/Rac)-activated kinase 2a	980.42	0.255059	1.19338	0.0977769	2.60859	0.00909171	0.0508257	2.36413
565700	sat1a.1	spermidine/spermine N1-acetyltransferase 1a, duplicate 1	1317.16	-0.235143	0.849601	0.0964324	-2.43843	0.0147513	0.0508257	3.83342
793301	slc15a1b	solute carrier family 15 member 1b	1669.58	-0.260862	0.834589	0.106962	-2.43883	0.0147351	0.0508257	3.83342
394023	pdia2	protein disulfide isomerase family A, member 2	2083.19	-0.31729	0.802576	0.132657	-2.3918	0.0167659	0.0508257	4.36697
100270757	scpp1	secretory calcium-binding phosphoprotein 1	90.039	-0.955624	0.515619	0.297186	-3.21557	0.00130185	0.0508348	0.338043
100007492	LOC100007492	phosphoinositide 3-kinase regulatory subunit 6	79.6844	0.792994	1.73267	0.246049	3.22292	0.00126893	0.051671	0.323965
449936	ppl	periplakin	4814.42	-0.235521	0.849378	0.0967608	-2.43405	0.0149308	0.0517741	3.79966
557518	tkta	transketolase a	1231.91	-0.271928	0.828212	0.114094	-2.38336	0.0171554	0.0517741	4.36697
100535291	si:dkey-86l18.10	si:dkey-86l18.10	61.1914	0.915691	1.88647	0.282279	3.24393	0.00117894	0.0518041	0.299665
100526672	ptprsb	protein tyrosine phosphatase receptor type Sb	1139.65	-0.307618	0.807975	0.11774	-2.61268	0.00898353	0.0518059	2.28198
553496	top1a	DNA topoisomerase Ia	1226.82	0.231628	1.17416	0.0998051	2.3208	0.0202976	0.0520889	5.12482
336662	rps26	ribosomal protein S26	2247.31	-0.213548	0.862414	0.0878796	-2.43001	0.0150986	0.0521202	3.80752
334098	hsd11b2	hydroxysteroid (11-beta) dehydrogenase 2	458.959	-0.468242	0.722845	0.17147	-2.73075	0.00631895	0.0521318	1.59217
393950	gar1	GAR1 homolog, ribonucleoprotein	157.387	0.517546	1.43152	0.176742	2.92827	0.00340858	0.0522028	0.857161
555617	enam	enamelin	356.936	-0.387956	0.764211	0.132506	-2.92783	0.00341333	0.0522437	0.857161
322258	cct5	chaperonin containing TCP1, subunit 5 (epsilon)	3224.34	0.17456	1.12862	0.0753219	2.31752	0.0204755	0.0523852	5.12482
322256	eif5	eukaryotic translation initiation factor 5	2675.52	0.187241	1.13858	0.0808295	2.31649	0.0205314	0.0524643	5.12482
555401	aoc1	amine oxidase copper containing 1	1204.45	-0.235545	0.849364	0.0991273	-2.37619	0.0174926	0.0524643	4.36697
793886	si:dkey-100n23.5	si:dkey-100n23.5	569.608	0.321021	1.24921	0.117724	2.7269	0.00639318	0.0525518	1.59217
373136	evpla	envoplakin a	1402.12	0.327876	1.25516	0.135468	2.42032	0.0155068	0.0529093	3.83342
450043	ank2b	ankyrin 2b, neuronal	5731.17	-0.19892	0.871203	0.0838621	-2.37199	0.0176927	0.0529597	4.36697
100498671	ccdc88ab	coiled-coil domain containing 88Ab	481.869	-0.385484	0.765522	0.140201	-2.7495	0.0059686	0.0531082	1.46818
492803	pitpnc1b	phosphatidylinositol transfer protein cytoplasmic 1b	189.164	0.513425	1.42743	0.175871	2.91933	0.00350783	0.0534294	0.857161
450015	zgc:103438	zgc:103438	215.915	0.5829	1.49786	0.187684	3.10575	0.00189794	0.0536145	0.461614
494090	bfsp2	beaded filament structural protein 2, phakinin	1276.41	-0.266986	0.831054	0.110574	-2.41455	0.0157547	0.0536145	3.83342
393279	ap1s1	adaptor related protein complex 1 subunit sigma 1	340.562	0.41295	1.33141	0.141554	2.91726	0.00353117	0.0536222	0.857161
406338	chia.2	chitinase, acidic.2	16103	-0.292636	0.816409	0.121234	-2.4138	0.015787	0.0536222	3.83342
393105	hsd17b4	hydroxysteroid (17-beta) dehydrogenase 4	968.56	-0.321028	0.8005	0.1215	-2.64219	0.00823711	0.0536222	2.00132
555553	sdk1b	sidekick cell adhesion molecule 1b	131.59	-0.590192	0.664255	0.197197	-2.9929	0.00276337	0.0537176	0.669188
445285	psmc5	proteasome 26S subunit, ATPase 5	1011.81	0.253467	1.19207	0.0981339	2.58287	0.00979817	0.0538811	2.36413
494152	nop58	NOP58 ribonucleoprotein homolog (yeast)	797.625	0.30337	1.23402	0.114931	2.63958	0.00830095	0.0538905	2.00132
327341	eif2s3	eukaryotic translation initiation factor 2, subunit 3 gamma	4162.51	-0.175264	0.885605	0.076097	-2.30317	0.0212694	0.0538909	5.12482
566993	si:dkey-111e8.5	si:dkey-111e8.5	28.0513	1.3149	2.48785	0.404686	3.24918	0.00115739	0.0538957	0.278679
406753	derl1	derlin 1	473.462	0.312528	1.24188	0.113972	2.74215	0.00610379	0.0539183	1.46818
407651	prlra	prolactin receptor a	178.768	0.657681	1.57754	0.220022	2.98915	0.00279751	0.0541561	0.669541
394108	stk10	serine/threonine kinase 10	497.328	0.322746	1.25071	0.121626	2.6536	0.00796391	0.0543613	1.8977
110437969	LOC110437969	uncharacterized LOC110437969	382.839	2.38063	5.20763	0.83298	2.85796	0.00426369	0.0544242	1.0142
557570	cspg4bb	chondroitin sulfate proteoglycan 4bb	84.2946	-0.827287	0.563588	0.261983	-3.15779	0.00158972	0.0544947	0.37743
445086	zgc:92380	zgc:92380	787.75	-0.282272	0.822295	0.109575	-2.57607	0.0099931	0.0550685	2.34642
797361	gngt2b	guanine nucleotide binding protein (G protein), gamma transducing activity polypeptide 2b	3650.42	-0.233317	0.850677	0.10176	-2.29281	0.0218589	0.0551183	5.12482
100537548	si:dkeyp-97a10.2	si:dkeyp-97a10.2	108.599	-0.670535	0.628274	0.210521	-3.18512	0.00144693	0.0552791	0.338043
406419	ywhabb	tyrosine 3-monooxygenase/tryptophan 5-monooxygenase activation protein, beta polypeptide b	1931.31	0.198445	1.14746	0.0826243	2.40177	0.0163158	0.0553084	3.80752
393725	rps7	ribosomal protein S7	12035.5	-0.178734	0.883478	0.0760346	-2.35069	0.0187385	0.0553503	4.36697
386994	rab11al	RAB11a, member RAS oncogene family, like	137.964	0.607401	1.52351	0.203813	2.98019	0.00288065	0.0554942	0.669188
140512	CYTB	cytochrome b	25229.8	-0.225066	0.855556	0.0958357	-2.34846	0.0188513	0.055617	4.36697
321618	h1-0	H1.0 linker histone	2816.45	-0.2983	0.81321	0.124316	-2.39952	0.0164164	0.0556311	3.79966
393788	rps25	ribosomal protein S25	7175.25	-0.189511	0.876903	0.0807379	-2.34723	0.0189134	0.0557333	4.36697
569335	fxyd11	FXYD domain containing ion transport regulator 11	287.288	-0.433695	0.740363	0.149669	-2.89769	0.00375916	0.055754	0.867122
100333293	srpk2	SRSF protein kinase 2	465.204	-0.36254	0.777794	0.134242	-2.70064	0.00692061	0.0558677	1.59217
393845	pde6c	phosphodiesterase 6C, cGMP-specific, cone, alpha prime	1804.41	0.311957	1.24139	0.130267	2.39474	0.016632	0.0561937	3.79966
336575	grna.2	granulin a, tandem duplicate 2	125.025	-0.738514	0.599356	0.242204	-3.04915	0.00229492	0.0561937	0.524366
568367	kifc3	kinesin family member C3	1179.97	-0.205406	0.867295	0.0900266	-2.28162	0.022512	0.056359	5.12482
30196	lmnb2	lamin B2	952.182	0.307867	1.23788	0.120025	2.56503	0.0103167	0.0563772	2.34642
558162	rmdn1	regulator of microtubule dynamics 1	500.826	-0.367327	0.775218	0.136823	-2.68469	0.00725964	0.0563831	1.64997
100001219	iars2	isoleucyl-tRNA synthetase 2, mitochondrial	356.104	0.396952	1.31672	0.144028	2.75607	0.00585009	0.0565836	1.32411
407734	gpm6ab	glycoprotein M6Ab	3893.18	-0.179544	0.882982	0.0751214	-2.39005	0.0168461	0.0565968	3.80752
402805	pvalb1	parvalbumin 1	66108.3	-0.215509	0.861242	0.090167	-2.39011	0.0168435	0.0565968	3.80752
767809	runx1t1	RUNX1 partner transcriptional co-repressor 1	1206.01	-0.237734	0.848076	0.101637	-2.33904	0.0193333	0.0565982	4.36697
100008070	myhz1.3	myosin, heavy polypeptide 1.3, skeletal muscle	87480.5	-0.175635	0.885378	0.0734791	-2.39028	0.0168357	0.0566117	3.79966
797707	crygm2d14	crystallin, gamma M2d14	2911.62	-0.198457	0.871482	0.0831396	-2.38703	0.016985	0.056916	3.80752
192121	dacha	dachshund a	345.253	-0.39164	0.762263	0.135572	-2.88879	0.00386729	0.056916	0.867122
571830	acp7	acid phosphatase 7, tartrate resistant (putative)	141.798	-0.656034	0.63462	0.215567	-3.04329	0.00234004	0.056916	0.524366
100002625	akap6	A kinase (PRKA) anchor protein 6	711.154	-0.279052	0.824133	0.106748	-2.61411	0.00894592	0.0569767	2.00132
260303	reln	reelin	541.29	-0.427757	0.743417	0.159681	-2.67883	0.007388	0.0570402	1.64997
100002072	marchf6	membrane-associated ring finger (C3HC4) 6	1154.2	0.240219	1.18117	0.0935959	2.56655	0.0102714	0.0573053	2.28198
558513	si:dkeyp-11e3.1	si:dkeyp-11e3.1	73.9026	0.783534	1.72134	0.246967	3.17263	0.00151066	0.0576142	0.333425
406737	cd9b	CD9 molecule b	691.689	0.306442	1.23665	0.117426	2.60966	0.0090632	0.0576142	2.00132
664708	lmod2b	leiomodin 2 (cardiac) b	193.208	-0.542964	0.68636	0.188533	-2.87995	0.00397743	0.0582944	0.867122
557162	prdm8b	PR domain containing 8b	178.666	-0.479385	0.717283	0.166376	-2.88133	0.00395998	0.0586784	0.857161
564619	gstr	glutathione S-transferase rho	1257.32	-0.261791	0.834052	0.112833	-2.32017	0.0203315	0.0590991	4.36697
100001136	si:ch73-61d6.3	si:ch73-61d6.3	263.723	-0.459979	0.726997	0.155459	-2.95885	0.00308788	0.0591181	0.662638
565437	fam83ha	family with sequence similarity 83 member Ha	650.009	0.331766	1.25855	0.123945	2.67672	0.00743461	0.0591839	1.59217
393974	eif3g	eukaryotic translation initiation factor 3, subunit G	1982.79	-0.192271	0.875227	0.0810976	-2.37085	0.017747	0.0591839	3.79966
335444	ube2d2l	ubiquitin-conjugating enzyme E2D 2 (UBC4/5 homolog, yeast), like	299.312	0.462867	1.37828	0.155938	2.96828	0.00299475	0.0592123	0.639628
692318	slc6a1a	solute carrier family 6 member 1a	1203.6	-0.203345	0.868534	0.0877179	-2.31817	0.0204401	0.0592123	4.36697
359838	slc34a2b	solute carrier family 34 member 2b	671.096	-0.281756	0.822589	0.110788	-2.5432	0.0109844	0.0592123	2.34642
791170	nol4lb	nucleolar protein 4-like b	390.785	-0.436132	0.739114	0.159352	-2.7369	0.00620202	0.0592123	1.32411
337070	rars1	arginyl-tRNA synthetase 1	328.568	0.387526	1.30815	0.141621	2.73636	0.00621232	0.059275	1.32411
336266	loxl3b	lysyl oxidase-like 3b	340.198	0.369275	1.2917	0.138051	2.67492	0.00747472	0.059275	1.59217
30275	inhbb	inhibin subunit beta B	322.308	-0.513412	0.700564	0.17851	-2.8761	0.00402621	0.059275	0.857161
415162	ube2l3a	ubiquitin-conjugating enzyme E2L 3a	168.561	0.470031	1.38514	0.169583	2.77169	0.00557658	0.0593304	1.18542
378456	sbf2	SET binding factor 2	632.232	-0.311043	0.806059	0.116355	-2.67323	0.00751247	0.0594732	1.59217
100006053	nuggc.3	nuclear GTPase, germinal center associated, tandem duplicate 3	24.8463	1.38178	2.60589	0.434151	3.18271	0.00145904	0.0596971	0.307525
550417	dusp11	dual specificity phosphatase 11 (RNA/RNP complex 1-interacting)	132.267	0.556414	1.47061	0.190265	2.92441	0.00345109	0.0596971	0.727673
100033387	nefmb	neurofilament medium chain b	658.482	-0.309314	0.807025	0.121382	-2.54828	0.0108255	0.0596971	2.28198
326078	mta2	metastasis associated 1 family, member 2	1231.43	0.305454	1.23581	0.129358	2.36131	0.0182106	0.0597377	3.83342
563428	fras1	Fraser extracellular matrix complex subunit 1	697.104	-0.331544	0.794685	0.12794	-2.5914	0.0095587	0.0600261	2.00132
415209	tpm2	tropomyosin 2 (beta)	4586.16	-0.216077	0.860903	0.0914871	-2.36183	0.018185	0.0601137	3.79966
110437834	LOC110437834	NLR family CARD domain-containing protein 3-like	42.7387	1.67712	3.19788	0.526274	3.18678	0.00143868	0.0601967	0.299665
555921	kcnb2a	potassium voltage-gated channel subfamily B member 2a	146.939	0.651724	1.57104	0.220947	2.94969	0.00318093	0.0601967	0.662638
100536675	tyk2	tyrosine kinase 2	272.172	0.421335	1.33917	0.142842	2.94966	0.00318126	0.0601967	0.662638
436922	aclya	ATP citrate lyase a	1525.74	0.192853	1.14302	0.0836153	2.30643	0.0210866	0.0605087	4.36697
553524	b4galnt3b	beta-1,4-N-acetyl-galactosaminyl transferase 3b	270.566	0.44602	1.36228	0.150803	2.95764	0.00310002	0.0606982	0.639628
406770	arhgdia	Rho GDP dissociation inhibitor (GDI) alpha	1769.08	0.198518	1.14752	0.0862418	2.30187	0.0213424	0.0611022	4.36697
334597	ppp1cbl	protein phosphatase 1, catalytic subunit, beta isoform, like	1199.13	-0.232055	0.851421	0.103565	-2.24068	0.025047	0.0611022	5.12482
564112	magi2a	membrane associated guanylate kinase, WW and PDZ domain containing 2a	179.008	-0.83274	0.561462	0.282847	-2.94414	0.00323853	0.0611022	0.662638
571141	btr25	bloodthirsty-related gene family, member 25	26.1929	1.34734	2.54443	0.424552	3.17357	0.00150579	0.061145	0.307525
30767	stat3	signal transducer and activator of transcription 3 (acute-phase response factor)	1166.88	0.280656	1.21475	0.119287	2.35279	0.0186334	0.061145	3.80752
571647	mhc1zja	major histocompatibility complex class I ZJA	43.7164	1.17774	2.26223	0.371175	3.17302	0.00150864	0.0612251	0.307525
560653	npr1a	natriuretic peptide receptor 1a	144.197	0.639319	1.55759	0.212187	3.013	0.00258678	0.0615314	0.524366
30255	tfa	transferrin-a	12134.5	0.262131	1.19925	0.114151	2.29636	0.0216554	0.0618168	4.36697
569755	col6a1	collagen, type VI, alpha 1	2857.57	0.1992	1.14806	0.0849785	2.34412	0.0190718	0.0619832	3.83342
30324	tpma	alpha-tropomyosin	60452.6	-0.180188	0.882588	0.0768818	-2.3437	0.0190936	0.0620181	3.83342
100007313	ddx61	DEAD (Asp-Glu-Ala-Asp) box helicase 61	1411.66	0.218417	1.16346	0.0930946	2.34618	0.0189667	0.0621175	3.79966
569338	serinc2	serine incorporator 2	649.169	0.278137	1.21263	0.103739	2.68113	0.00733748	0.062156	1.46818
100126122	mfap4.2	microfibril associated protein 4, tandem duplicate 2	143.997	0.590476	1.50574	0.203079	2.90762	0.00364192	0.062174	0.727673
402906	jpt1b	Jupiter microtubule associated homolog 1b	689.949	-0.294074	0.815595	0.114191	-2.57529	0.0100157	0.062174	2.00132
100170805	xpr1a	xenotropic and polytropic retrovirus receptor 1a	1037.72	-0.232364	0.851239	0.0923256	-2.51678	0.0118432	0.0621957	2.36413
565499	herpud1	homocysteine-inducible, endoplasmic reticulum stress-inducible, ubiquitin-like domain member 1	497.527	0.312558	1.24191	0.116664	2.67914	0.00738115	0.0623818	1.46818
100537642	ttyh1	tweety family member 1	548.584	-0.280534	0.823287	0.108378	-2.58846	0.00964049	0.0629989	1.8977
541386	xpc	xeroderma pigmentosum, complementation group C	136.267	-0.615066	0.6529	0.204761	-3.00382	0.00266614	0.0630173	0.524366
64613	atp1a1a.2	ATPase Na+/K+ transporting subunit alpha 1a, tandem duplicate 2	1608.33	-0.214898	0.861607	0.0919184	-2.33792	0.0193912	0.0630845	3.80752
559420	tlcd2	TLC domain containing 2	183.129	-0.489383	0.71233	0.171938	-2.84627	0.00442341	0.0631522	0.867122
735250	rpl22l1	ribosomal protein L22-like 1	1294.92	-0.211069	0.863897	0.0949126	-2.22382	0.0261603	0.0631575	5.12482
394197	bnip2	BCL2 interacting protein 2	321.299	0.448424	1.36455	0.153027	2.93036	0.00338568	0.0631803	0.662638
793444	edil3a	EGF-like repeats and discoidin I-like domains 3a	833.239	-0.248624	0.841699	0.0990704	-2.50957	0.012088	0.0631894	2.36413
30678	pcna	proliferating cell nuclear antigen	2279.99	0.320974	1.24917	0.137426	2.33561	0.0195117	0.0632944	3.80752
100149745	sesn2	sestrin 2	58.2099	1.01616	2.02253	0.321591	3.15979	0.00157885	0.063376	0.307525
334613	fn1b	fibronectin 1b	11030.7	0.349336	1.27397	0.149844	2.33133	0.0197362	0.0634231	3.83342
192298	sec61a1	SEC61 translocon subunit alpha 1	3833.33	0.185315	1.13707	0.0834641	2.2203	0.0263985	0.0634231	5.12482
326929	eef2b	eukaryotic translation elongation factor 2b	55076.1	-0.193954	0.874206	0.0849909	-2.28206	0.0224858	0.0634231	4.36697
100126132	crygm2d11	crystallin, gamma M2d11	3060.07	-0.207329	0.86614	0.088785	-2.33518	0.0195342	0.0634231	3.79966
436622	pla2g10	phospholipase A2 group X	8.39769	-3.15227	0.11248	0.995576	-3.16627	0.00154405	0.0634231	0.299665
323956	nmt1a	N-myristoyltransferase 1a	727.346	0.251404	1.19036	0.100381	2.5045	0.0122624	0.0638309	2.36328
393620	mfn1b	mitofusin 1b	662.596	0.263693	1.20055	0.102929	2.56189	0.0104105	0.0639555	2.00132
558760	taf15	TAF15 RNA polymerase II, TATA box binding protein (TBP)-associated factor	1530.6	0.239185	1.18033	0.102697	2.32903	0.0198572	0.064107	3.79966
325033	ptprn2	protein tyrosine phosphatase receptor type N2	636.429	-0.299735	0.812402	0.116415	-2.57471	0.0100323	0.064107	1.91976
751758	tagln	transgelin	426.86	-0.421217	0.746794	0.148388	-2.83861	0.00453099	0.064107	0.867122
493629	crygn1	crystallin, gamma N1	221.083	-0.476599	0.71867	0.163022	-2.92353	0.0034609	0.064107	0.662638
751701	ptgdsb.2	prostaglandin D2 synthase b, tandem duplicate 2	795.067	0.331458	1.25828	0.132443	2.50264	0.0123269	0.0643704	2.34642
282615	smarca5	SWI/SNF related, matrix associated, actin dependent regulator of chromatin, subfamily a, member 5	1316.58	0.288984	1.22178	0.124354	2.32387	0.0201324	0.0643704	3.83342
100136840	serpine1	serpin peptidase inhibitor, clade E (nexin, plasminogen activator inhibitor type 1), member 1	191.144	0.743598	1.67435	0.245284	3.03158	0.00243274	0.0644999	0.461614
100535018	uimc1	ubiquitin interaction motif containing 1	390.345	0.472142	1.38717	0.166265	2.8397	0.00451557	0.0644999	0.857161
100329473	ccdc88aa	coiled-coil domain containing 88Aa	186.129	-0.481885	0.716042	0.169752	-2.83875	0.00452906	0.0646311	0.857161
100535378	si:ch73-269m14.2	si:ch73-269m14.2	449.495	0.305589	1.23592	0.116002	2.63434	0.00843021	0.0647288	1.59217
110439322	LOC110439322	interaptin-like	55.7718	0.899199	1.86503	0.287583	3.12674	0.00176756	0.0647705	0.333425
572369	kirrel3b	kirre like nephrin family adhesion molecule 3b	274.449	-0.41956	0.747653	0.143211	-2.92967	0.00339326	0.0647806	0.639628
794176	igfbp2a	insulin-like growth factor binding protein 2a	272.04	0.441255	1.35779	0.15562	2.83546	0.00457591	0.0651515	0.857161
405793	disp2	dispatched homolog 2 (Drosophila)	529.041	-0.362825	0.777641	0.138578	-2.61821	0.00883934	0.065344	1.64997
336147	abcc5	ATP-binding cassette, sub-family C (CFTR/MRP), member 5	3970.29	-0.17884	0.883413	0.0811184	-2.20468	0.0274764	0.0653578	5.12482
406285	chaf1b	chromatin assembly factor 1, subunit B	197.609	0.508713	1.42278	0.179548	2.8333	0.00460704	0.0654834	0.857161
373116	hes6	hes family bHLH transcription factor 6	145.619	-0.576994	0.670359	0.199995	-2.88505	0.00391355	0.0654877	0.727673
564924	atp7a	ATPase copper transporting alpha	360.641	0.357121	1.28087	0.132732	2.69055	0.00713335	0.0655615	1.32411
100333114	tln2b	talin 2b	438.283	-0.362033	0.778067	0.134567	-2.69036	0.00713744	0.0655621	1.32411
550487	vaspb	vasodilator stimulated phosphoprotein b	823.891	0.250682	1.18977	0.100163	2.50274	0.0123237	0.0656473	2.28198
100537224	adgrf8	adhesion G protein-coupled receptor F8	224.809	0.696628	1.62071	0.246072	2.83099	0.00464042	0.0657716	0.857161
368225	gpm6ba	glycoprotein M6Ba	617.542	-0.277664	0.824925	0.108393	-2.56164	0.010418	0.0658926	1.91976
100334784	galnt5	polypeptide N-acetylgalactosaminyltransferase 5	180.138	0.54536	1.45938	0.192863	2.82771	0.00468822	0.066374	0.857161
387257	foxi3a	forkhead box I3a	177.755	-0.490845	0.711608	0.173729	-2.82535	0.00472289	0.0668272	0.857161
321818	ctsa	cathepsin A	501.459	0.296311	1.228	0.11313	2.61921	0.00881341	0.0670992	1.59217
100003007	insyn1	inhibitory synaptic factor 1	187.167	-0.470447	0.721741	0.161991	-2.90415	0.00368251	0.0673266	0.662638
100322182	svilb	supervillin b	1694.51	-0.213554	0.86241	0.0926218	-2.30566	0.0211298	0.0673326	3.79966
393143	umps	uridine monophosphate synthetase	123.244	0.601771	1.51758	0.207474	2.90046	0.00372611	0.0673559	0.669188
570879	golga3	golgin A3	704.132	0.290793	1.22331	0.117285	2.47937	0.0131615	0.0673559	2.36328
406489	rpl19	ribosomal protein L19	10457.1	-0.161982	0.893797	0.0719602	-2.25099	0.0243863	0.0675007	4.36697
794255	c3ar1	C3a anaphylatoxin chemotactic receptor	13.156	2.13603	4.39552	0.641388	3.33033	0.00086743	0.067553	0.155127
352928	gpx4a	glutathione peroxidase 4a	2505.31	-0.18696	0.878455	0.0854867	-2.18701	0.0287419	0.0677158	5.12482
794188	slc22a7a	solute carrier family 22 member 7a	158.34	0.517541	1.43151	0.17847	2.89987	0.00373317	0.0679847	0.662638
324180	txlna	taxilin alpha	396.271	0.389228	1.30969	0.145536	2.67445	0.00748529	0.0681792	1.32411
326281	mbpa	myelin basic protein a	1088.95	-0.263026	0.833338	0.106263	-2.47524	0.0133147	0.0683988	2.34642
334582	vdac1	voltage-dependent anion channel 1	1597.4	-0.184692	0.879837	0.0846413	-2.18205	0.0291056	0.0684192	5.12482
445073	socs1a	suppressor of cytokine signaling 1a	353.827	0.65171	1.57103	0.232021	2.80884	0.00497202	0.0690165	0.867122
394189	eif3ja	eukaryotic translation initiation factor 3, subunit Ja	540.213	0.288469	1.22134	0.11117	2.59485	0.00946316	0.0690165	1.64997
100334178	LOC100334178	E3 ubiquitin-protein ligase RNF31	199.896	0.561604	1.47591	0.186858	3.00551	0.00265138	0.0690732	0.461614
322000	anp32b	acidic (leucine-rich) nuclear phosphoprotein 32 family, member B	1310.15	0.27201	1.20749	0.11866	2.29236	0.0218851	0.0690732	3.80752
563904	cacna1g	calcium channel, voltage-dependent, T type, alpha 1G subunit	461.897	-0.300554	0.81194	0.114111	-2.63388	0.00844156	0.0690732	1.46818
568118	si:ch211-149a19.3	si:ch211-149a19.3	83.5196	0.792468	1.73204	0.255284	3.10426	0.00190757	0.069118	0.331
406248	itm2bb	integral membrane protein 2Bb	1203.09	0.273841	1.20902	0.119468	2.29218	0.0218953	0.069118	3.79966
558810	ppp2r2bb	protein phosphatase 2, regulatory subunit B, beta b	498.573	-0.351998	0.783498	0.135736	-2.59325	0.00950744	0.069118	1.64997
378837	vps13a	vacuolar protein sorting 13 homolog A	1816.22	0.184223	1.1362	0.0823731	2.23644	0.0253228	0.0695071	4.36697
58085	prph2a	peripherin 2a (retinal degeneration, slow)	1321.55	0.281574	1.21552	0.129856	2.16835	0.0301319	0.0703981	5.12482
406402	eif3s6ip	eukaryotic translation initiation factor 3, subunit 6 interacting protein	2474.67	-0.184234	0.880116	0.0849639	-2.16838	0.0301298	0.0703981	5.12482
566630	si:ch211-186e20.7	si:ch211-186e20.7	39.8753	1.03582	2.05028	0.33215	3.11854	0.00181747	0.0707226	0.307525
324913	znf503	zinc finger protein 503	633.416	-0.281211	0.8229	0.108318	-2.59617	0.009427	0.0708132	1.59217
797907	dnajc5ab	DnaJ (Hsp40) homolog, subfamily C, member 5ab	857.294	0.245929	1.18586	0.100148	2.45566	0.0140626	0.0711275	2.36328
565659	edc4	enhancer of mRNA decapping 4	341.623	0.425111	1.34268	0.152068	2.79554	0.00518137	0.0713859	0.867122
58083	appa	amyloid beta (A4) precursor protein a	3951.39	-0.160424	0.894762	0.0721335	-2.22398	0.0261497	0.0714583	4.36697
558919	col10a1a	collagen, type X, alpha 1a	4157.87	-0.217557	0.86002	0.0955179	-2.27766	0.022747	0.0714583	3.79966
768151	dennd2da	DENN/MADD domain containing 2Da	253.357	0.445469	1.36176	0.154069	2.89136	0.00383578	0.0714717	0.639628
30435	opn1sw2	opsin 1 (cone pigments), short-wave-sensitive 2	3217.46	-0.245681	0.843418	0.110489	-2.22357	0.0261771	0.0714717	4.36697
799387	galnt16	UDP-N-acetyl-alpha-D-galactosamine:polypeptide N-acetylgalactosaminyltransferase 16	205.975	-0.453831	0.730101	0.162416	-2.79425	0.005202	0.0714717	0.867122
100331208	spink4	serine peptidase inhibitor, Kazal type 4	148.228	-0.526828	0.694079	0.195808	-2.69054	0.00713368	0.0716545	1.18542
337046	ranbp1	RAN binding protein 1	1055.09	0.247755	1.18736	0.100973	2.45367	0.0141405	0.0717172	2.34642
108004537	si:ch73-196i15.3	si:ch73-196i15.3	76.5893	0.756187	1.68902	0.244205	3.09653	0.00195801	0.0718851	0.323965
337413	stat6	signal transducer and activator of transcription 6, interleukin-4 induced	318.604	0.412407	1.3309	0.147737	2.7915	0.00524648	0.0719235	0.867122
767765	rps16	ribosomal protein S16	5262.82	-0.183797	0.880383	0.0809129	-2.27154	0.0231141	0.0721235	3.80752
557278	ppp1r13bb	protein phosphatase 1, regulatory subunit 13Bb	2402.05	-0.182534	0.881154	0.0803865	-2.2707	0.0231652	0.0722034	3.80752
100170835	skilb	SKI-like proto-oncogene b	384.669	-0.35382	0.78251	0.12683	-2.78972	0.00527543	0.0722034	0.867122
558453	rasgrp4	RAS guanyl releasing protein 4	236.696	0.419914	1.33785	0.150541	2.78937	0.00528106	0.0722096	0.867122
406814	dnaja2a	DnaJ heat shock protein family (Hsp40) member A2a	1897.87	0.192568	1.1428	0.0849194	2.26765	0.0233505	0.0722096	3.83342
565531	nrxn1a	neurexin 1a	1276.84	-0.266598	0.831277	0.120276	-2.21656	0.0266533	0.0723131	4.36697
324302	rbm5	RNA binding motif protein 5	2272.89	-0.211046	0.863911	0.0980117	-2.15327	0.0312974	0.0723162	5.12482
566558	crygm2d7	crystallin, gamma M2d7	1762.01	-0.243692	0.844581	0.10747	-2.26754	0.0233572	0.0726016	3.80752
449670	srl	sarcalumenin	1588.29	-0.750158	0.594538	0.330932	-2.2668	0.0234022	0.0728517	3.79966
100004948	si:ch211-153b23.7	si:ch211-153b23.7	18.357	2.02766	4.07743	0.583621	3.47428	0.000512228	0.0728838	0.0830266
445177	dnajb1a	DnaJ heat shock protein family (Hsp40) member B1a	149.864	0.538252	1.45221	0.187489	2.87085	0.00409368	0.0728838	0.662638
567448	mfn2	mitofusin 2	631.006	0.274332	1.20943	0.106265	2.58158	0.00983481	0.0728838	1.59217
322221	actn4	actinin, alpha 4	4775.36	0.207883	1.15499	0.0967519	2.14862	0.0316646	0.0728838	5.12482
336713	rpl30	ribosomal protein L30	2958.12	-0.190868	0.876078	0.0862954	-2.2118	0.0269804	0.0728838	4.36697
566959	zgc:163030	zgc:163030	89.8421	0.746244	1.67742	0.247245	3.01823	0.00254253	0.0730605	0.410282
561929	crygm2d17	crystallin, gamma M2d17	3661.08	-0.205895	0.867	0.0911433	-2.25903	0.0238816	0.0734069	3.83342
326961	rpl5a	ribosomal protein L5a	11388.1	-0.152397	0.899754	0.0710483	-2.14498	0.0319546	0.0734307	5.12482
767689	bcam	basal cell adhesion molecule (Lutheran blood group)	1386.18	0.196093	1.14559	0.0868316	2.25832	0.0239259	0.0734626	3.83342
566714	tcnba	transcobalamin beta a	927.169	-0.316395	0.803074	0.126702	-2.49715	0.0125195	0.0735901	2.00132
327268	sec23b	SEC23 homolog B, coat complex II component	1443.46	-0.340933	0.789531	0.151092	-2.25646	0.024042	0.0737385	3.83342
563797	si:dkey-26c10.5	si:dkey-26c10.5	20.0226	1.49655	2.82168	0.481469	3.10831	0.00188162	0.0737852	0.299665
678603	st14a	ST14 transmembrane serine protease matriptase a	925.238	0.253735	1.19229	0.10421	2.43484	0.0148985	0.0740127	2.36413
378713	tktb	transketolase b	2107.87	0.220796	1.16538	0.100236	2.20277	0.0276112	0.0742172	4.36697
100537963	LOC100537963	unconventional myosin-XVIIIb-like	217.659	-0.559832	0.678381	0.188312	-2.97289	0.00295006	0.0749747	0.461614
327556	porb	P450 (cytochrome) oxidoreductase b	1247.5	0.298556	1.22991	0.139898	2.13409	0.0328352	0.0751254	5.12482
557305	zmp:0000000755	zmp:0000000755	370.875	-0.368651	0.774506	0.132968	-2.77247	0.00556325	0.075186	0.867122
327244	dnajb1b	DnaJ heat shock protein family (Hsp40) member B1b	244.191	0.420261	1.33817	0.147136	2.85628	0.00428638	0.0756899	0.662638
322228	bhmt	betaine-homocysteine methyltransferase	7646.29	-0.218129	0.85968	0.0970701	-2.24712	0.0246321	0.0756899	3.80752
559803	smarca1	SWI/SNF related, matrix associated, actin dependent regulator of chromatin, subfamily a, member 1	282.561	-0.426868	0.743875	0.154296	-2.76655	0.00566525	0.0756899	0.875744
494050	ndrg2	NDRG family member 2	958.623	-0.242446	0.845311	0.0999528	-2.42561	0.0152829	0.0761628	2.34642
393813	pdlim7	PDZ and LIM domain 7	601.114	-0.285449	0.820486	0.111382	-2.5628	0.0103831	0.0762158	1.59217
402930	wbp1	WW domain binding protein 1	167.486	-0.51355	0.700497	0.179997	-2.85311	0.0043294	0.0763173	0.662638
114421	angptl3	angiopoietin-like 3	366.078	-0.346499	0.786491	0.13201	-2.6248	0.00867011	0.0764429	1.32411
436637	mob2a	MOB kinase activator 2a	344.819	0.354676	1.2787	0.130688	2.71391	0.00664945	0.0765	1.0142
406309	tomm20a	translocase of outer mitochondrial membrane 20	217.445	0.489994	1.40444	0.16631	2.94627	0.00321636	0.0765747	0.489828
566597	ppfia2	PTPRF interacting protein alpha 2	878.417	-0.22996	0.852659	0.0945576	-2.43195	0.0150176	0.0767041	2.28198
100330514	pik3c2g	phosphatidylinositol-4-phosphate 3-kinase catalytic subunit type 2 gamma	119.848	0.649982	1.56915	0.228088	2.8497	0.00437599	0.0769298	0.662638
100150844	prkcdb	protein kinase C, delta b	245.152	0.571177	1.48573	0.20654	2.76546	0.00568427	0.0771779	0.857161
394235	pfn2b	profilin 2b	3809.24	0.173065	1.12745	0.0816269	2.12019	0.0339897	0.0771779	5.12482
325284	gspt1l	G1 to S phase transition 1, like	2285.72	0.171843	1.1265	0.0768144	2.23712	0.0252783	0.0772138	3.80752
406575	lta4h	leukotriene A4 hydrolase	363.824	-0.348538	0.785379	0.128664	-2.7089	0.00675063	0.0773704	1.0142
562542	LOC562542	uncharacterized LOC562542	151.736	0.533496	1.44743	0.187438	2.84625	0.00442369	0.0775583	0.662638
564372	osbp	oxysterol binding protein	828.878	0.239479	1.18057	0.099217	2.41368	0.0157921	0.0775632	2.36413
335449	serbp1a	SERPINE1 mRNA binding protein 1a	11048.2	-0.16989	0.888911	0.0760055	-2.23523	0.0254023	0.0775852	3.79966
562064	camk2b1	calcium/calmodulin-dependent protein kinase (CaM kinase) II beta 1	2790.87	-0.162522	0.893462	0.0745524	-2.17997	0.0292593	0.0777146	4.36697
393770	romo1	reactive oxygen species modulator 1	1445.76	-0.190299	0.876424	0.0899922	-2.11462	0.0344625	0.0779562	5.12482
557935	zmp:0000001082	zmp:0000001082	166.197	0.509808	1.42386	0.179503	2.84011	0.00450984	0.0780429	0.669541
100001532	plcb3	phospholipase C, beta 3 (phosphatidylinositol-specific)	797.392	0.430833	1.34801	0.178544	2.41303	0.0158204	0.0780778	2.34642
436921	slc38a5b	solute carrier family 38 member 5b	2391.92	-0.255813	0.837515	0.114662	-2.23101	0.0256801	0.078223	3.79966
335357	syt4	synaptotagmin IV	536.951	-0.290023	0.817889	0.116565	-2.48809	0.0128432	0.0782878	1.8977
550353	histh1l1	histone H1 like1	2733.86	-0.25018	0.840792	0.1126	-2.22184	0.0262944	0.0793032	3.83342
566559	akt1s1	AKT1 substrate 1 (proline-rich)	1343.6	-0.225389	0.855365	0.107019	-2.10605	0.0351998	0.0793607	5.12482
799648	muc13b	mucin 13b, cell surface associated	658.659	-0.270526	0.829017	0.109806	-2.46367	0.0137522	0.0793607	2.00132
557578	anxa5a	annexin A5a	38.3822	-1.30939	0.403491	0.429462	-3.04891	0.00229673	0.079511	0.333425
563584	ptprua	protein tyrosine phosphatase receptor type Ua	486.082	-0.296029	0.814491	0.116465	-2.54178	0.0110288	0.079914	1.59217
569583	si:rp71-77l1.1	si:rp71-77l1.1	180.726	0.547047	1.46109	0.193373	2.82896	0.00466989	0.0804228	0.669541
436647	aldh6a1	aldehyde dehydrogenase 6 family, member A1	4082.58	-0.161595	0.894036	0.0729612	-2.21481	0.0267733	0.0804881	3.83342
393480	eftud2	elongation factor Tu GTP binding domain containing 2	702.727	0.327194	1.25457	0.135779	2.40975	0.0159634	0.0805748	2.28198
335226	syvn1	synovial apoptosis inhibitor 1, synoviolin	522.34	0.290133	1.22275	0.113062	2.56614	0.0102839	0.0806361	1.46818
100004116	fsta	follistatin a	208.985	-0.503809	0.705242	0.178005	-2.83031	0.00465036	0.0807476	0.662638
100148249	LOC100148249	GTPase IMAP family member 4-like	16.3087	1.74691	3.35639	0.569545	3.0672	0.00216072	0.080799	0.307525
445151	entpd1	ectonucleoside triphosphate diphosphohydrolase 1	703.171	0.2447	1.18485	0.101648	2.40732	0.0160701	0.0809399	2.28198
100009650	zgc:158482	zgc:158482	133.045	-0.643451	0.64018	0.23047	-2.79191	0.00523987	0.0809642	0.743448
565211	vwa11	von Willebrand factor A domain containing 11	1109.13	-0.2233	0.856604	0.0932818	-2.39382	0.0166739	0.080976	2.36413
560477	ercc6	excision repair cross-complementation group 6	415.811	-0.327533	0.796898	0.129235	-2.53441	0.0112637	0.0811805	1.59217
323424	sult1st1	sulfotransferase family 1, cytosolic sulfotransferase 1	429.403	0.367906	1.29048	0.134087	2.74378	0.00607364	0.0812672	0.857161
321239	pmela	premelanosome protein a	1587.4	-0.200812	0.870061	0.0908625	-2.21006	0.0271007	0.081684	3.79966
100034485	syngap1a	synaptic Ras GTPase activating protein 1a	686.637	-0.287051	0.819576	0.119984	-2.39241	0.0167382	0.081684	2.34642
30199	epd	ependymin	1052.66	-0.288817	0.818573	0.11787	-2.45031	0.0142735	0.081684	2.00132
101882128	LOC101882128	butyrophilin-like protein 8	79.0416	0.743974	1.67478	0.243781	3.05181	0.00227468	0.0817372	0.318496
568139	ccr12b.2	chemokine (C-C motif) receptor 12b, tandem duplicate 2	6.82152	3.26298	9.59966	1.06575	3.06168	0.002201	0.0818678	0.307525
798527	abcb5	ATP-binding cassette, sub-family B (MDR/TAP), member 5	1740.75	-0.274504	0.826735	0.131399	-2.08909	0.0366997	0.0818701	5.12482
492331	ace2	angiotensin I converting enzyme 2	3406.15	-0.207063	0.866299	0.0937699	-2.2082	0.0272305	0.0818883	3.79966
394213	sb:cb1081	sb:cb1081	232.061	0.495772	1.41007	0.169898	2.91806	0.00352217	0.0821198	0.489828
503771	zgc:112982	zgc:112982	693.846	-0.270828	0.828844	0.113399	-2.38827	0.0169281	0.0823478	2.34642
100536924	LOC100536924	NACHT, LRR and PYD domains-containing protein 12-like	16.2028	1.81163	3.51039	0.589752	3.07185	0.00212735	0.082412	0.294332
100006366	col5a2b	collagen, type V, alpha 2b	252.366	-0.437293	0.738519	0.155017	-2.82093	0.00478845	0.082412	0.662638
568471	zbtb37	zinc finger and BTB domain containing 37	170.473	0.452935	1.36882	0.17233	2.62831	0.0085811	0.0824932	1.18542
393908	tpm1	tropomyosin 1 (alpha)	2619.68	-0.17474	0.885927	0.0838291	-2.08448	0.0371165	0.0824932	5.12482
556734	itgb1a	integrin, beta 1a	1431.74	0.227016	1.17041	0.105852	2.14466	0.03198	0.0833678	4.36697
568055	ppp1r14c	protein phosphatase 1, regulatory (inhibitor) subunit 14C	569.95	-0.273885	0.827089	0.111352	-2.45964	0.0139077	0.0833869	1.8977
100003245	nat16	N-acetyltransferase 16	377.637	0.322048	1.2501	0.127749	2.52094	0.0117042	0.0835975	1.59217
541490	erlin1	ER lipid raft associated 1	1103.32	0.240054	1.18104	0.100955	2.37783	0.0174149	0.0837259	2.36413
100002610	nlgn1	neuroligin 1	152.561	-0.534992	0.690163	0.196216	-2.72654	0.00640016	0.0838478	0.867122
474321	pgm3	phosphoglucomutase 3	110.193	0.704717	1.62983	0.237216	2.97078	0.00297044	0.0839809	0.401575
559449	tesk1b	testis associated actin remodelling kinase 1b	112.322	0.607293	1.5234	0.210302	2.88771	0.00388054	0.0839809	0.524366
445126	fkbp9	FKBP prolyl isomerase 9	320.569	0.445432	1.36172	0.163213	2.72916	0.00634968	0.0840203	0.857161
561673	nars2	asparaginyl-tRNA synthetase 2, mitochondrial	15.7227	1.82653	3.54684	0.603521	3.02646	0.00247434	0.0841252	0.333425
100037387	parvg	parvin, gamma	35.6249	1.14638	2.21357	0.378888	3.02563	0.00248118	0.0842502	0.333425
322701	serpina1	serpin peptidase inhibitor, clade A (alpha-1 antiproteinase, antitrypsin), member 1	2430.3	0.198684	1.14765	0.0958373	2.07314	0.0381594	0.0842502	5.12482
568643	dscama	Down syndrome cell adhesion molecule a	1168.47	-0.197142	0.872277	0.0950979	-2.07305	0.0381679	0.0842502	5.12482
100148439	mcf2la	mcf.2 cell line derived transforming sequence-like a	1004.52	-0.222565	0.85704	0.0936418	-2.37677	0.0174649	0.0842502	2.34642
559746	xirp2a	xin actin binding repeat containing 2a	2276.79	0.18682	1.13825	0.0874598	2.13607	0.0326735	0.0845939	4.36697
406458	slc20a1a	solute carrier family 20 member 1a	172.08	-0.454707	0.729658	0.166825	-2.72566	0.0064174	0.084604	0.857161
558981	clk2a	CDC-like kinase 2a	1214.28	-0.197936	0.871797	0.0903949	-2.18969	0.0285471	0.0846809	3.80752
321880	jpt2	Jupiter microtubule associated homolog 2	824.425	0.238537	1.1798	0.0980849	2.43194	0.015018	0.0847099	2.00132
565952	e2f8	E2F transcription factor 8	164.692	0.590893	1.50618	0.210419	2.80818	0.00498229	0.0847883	0.662638
324416	dpysl5a	dihydropyrimidinase like 5a	962.998	-0.238971	0.84735	0.0982904	-2.43127	0.0150459	0.0847883	2.00132
553451	sptbn1	spectrin, beta, non-erythrocytic 1	6369.97	-0.169322	0.889261	0.077469	-2.18567	0.0288396	0.0855064	3.79966
555348	ptprk	protein tyrosine phosphatase receptor type K	855.014	-0.2441	0.844342	0.103132	-2.36688	0.0179385	0.0855064	2.36328
565818	otomp	otolith matrix protein	468.094	-0.321316	0.800339	0.128048	-2.50934	0.0120957	0.0855345	1.59217
30608	gap43	growth associated protein 43	633.552	-0.291872	0.816842	0.119362	-2.44527	0.0144745	0.085832	1.8977
569227	slc25a25b	solute carrier family 25 member 25b	110.771	0.739913	1.67008	0.221611	3.33879	0.00084145	0.0859507	0.109995
327214	tmem33	transmembrane protein 33	364.821	0.332772	1.25943	0.124985	2.66249	0.00775659	0.0859507	1.0142
393484	cyp2k18	cytochrome P450, family 2, subfamily K, polypeptide 18	445.042	-0.441769	0.736231	0.17423	-2.53555	0.0112272	0.0859507	1.46818
393141	mycb	MYC proto-oncogene, bHLH transcription factor b	630.572	-0.394949	0.760516	0.161888	-2.43965	0.0147015	0.0859964	1.91976
445168	sptlc3	serine palmitoyltransferase, long chain base subunit 3	293.902	0.4151	1.33339	0.147671	2.81097	0.00493921	0.0866702	0.639628
768299	mala.2	mal, T cell differentiation protein a, tandem duplicate 2	193.48	0.530744	1.44467	0.183321	2.89515	0.00378972	0.0867891	0.489828
325402	atp6v0cb	ATPase H+ transporting V0 subunit cb	1956.92	-0.17187	0.887691	0.0835468	-2.05717	0.0396696	0.0867891	5.12482
449769	glrx	glutaredoxin (thioltransferase)	399.959	0.337001	1.26313	0.134684	2.50215	0.0123441	0.086882	1.59217
321686	khdc4	KH domain containing 4, pre-mRNA splicing factor	432.332	-0.350481	0.784323	0.131907	-2.65702	0.00788338	0.0870607	1.0142
550547	kif3cb	kinesin family member 3Cb	320.54	-0.353862	0.782487	0.130868	-2.70397	0.00685162	0.0875688	0.875744
101884022	LOC101884022	cingulin-like	170.948	-0.556075	0.68015	0.199175	-2.79189	0.00524015	0.0875688	0.669541
553461	fbxo44.9	F-box protein 44, tandem duplicate 9	137.115	0.668451	1.58937	0.239444	2.79168	0.00524351	0.0876254	0.669188
335866	irf2bp2a	interferon regulatory factor 2 binding protein 2a	760.976	-0.331867	0.794508	0.137365	-2.41596	0.0156938	0.0876482	2.00132
100002035	acsm3	acyl-CoA synthetase medium chain family member 3	156.97	-0.528051	0.693491	0.194902	-2.70932	0.00674221	0.0878709	0.857161
556580	wfs1b	Wolfram syndrome 1b (wolframin)	174.472	0.476092	1.39097	0.175848	2.7074	0.00678116	0.0883102	0.857161
560750	sec23ip	SEC23 interacting protein	429.161	0.31906	1.24752	0.127885	2.4949	0.0125993	0.0883102	1.59217
324365	eif2s2	eukaryotic translation initiation factor 2, subunit 2 beta	1863.63	0.171888	1.12653	0.0813476	2.11301	0.0346002	0.0883746	4.36697
553062	eps8l1b	eps8 like 1b	96.6146	0.672553	1.59389	0.226574	2.96836	0.00299392	0.088414	0.37743
415202	psmd4a	proteasome 26S subunit ubiquitin receptor, non-ATPase 4a	528.667	0.272402	1.20782	0.109792	2.48106	0.0130992	0.088414	1.64997
337498	pepd	peptidase D	653.361	-0.33502	0.792773	0.134338	-2.49387	0.012636	0.088414	1.59217
336606	hadhb	hydroxyacyl-CoA dehydrogenase trifunctional multienzyme complex subunit beta	1276.89	0.219097	1.164	0.101087	2.1674	0.0302044	0.0884819	3.79966
100334819	mcoln3a	mucolipin TRP cation channel 3a	31.9761	1.139	2.20229	0.379094	3.00454	0.00265982	0.088748	0.333425
550495	cirbpa	cold inducible RNA binding protein a	5329.8	0.201768	1.15011	0.0931986	2.16492	0.0303935	0.0887601	3.80752
322581	trabd	TraB domain containing	206.423	0.456455	1.37217	0.163717	2.78807	0.00530225	0.0889283	0.662638
447807	slc51a	solute carrier family 51 subunit alpha	294.837	0.456917	1.37261	0.163291	2.79817	0.00513926	0.0892494	0.639628
100535674	LOC100535674	guanylate-binding protein 1-like	25.6019	1.48774	2.80449	0.437493	3.4006	0.000672385	0.0899025	0.0830266
324487	oga	O-GlcNAcase	2682.64	-0.199967	0.87057	0.0950427	-2.10397	0.0353808	0.0899025	4.36697
100331283	otofb	otoferlin b	251.001	-0.568243	0.674438	0.211099	-2.69183	0.00710616	0.0899948	0.875744
558581	sart3	spliceosome associated factor 3, U4/U6 recycling protein	635.23	0.281921	1.21581	0.116377	2.42247	0.0154152	0.0900448	1.8977
492490	slc6a1b	solute carrier family 6 member 1b	2194.55	-0.169057	0.889424	0.0830511	-2.03558	0.0417926	0.0903509	5.12482
321793	ak2	adenylate kinase 2	1038.33	-0.246439	0.842974	0.105454	-2.33693	0.019443	0.0910709	2.36413
110438912	LOC110438912	uncharacterized LOC110438912	1823.26	0.239422	1.18052	0.111208	2.15292	0.0313253	0.0912464	3.79966
324863	fnip1	folliculin interacting protein 1	633.531	-0.259425	0.835421	0.107347	-2.41669	0.0156622	0.0912992	1.8977
557528	rbm4.2	RNA binding motif protein 4.2	517.939	0.327732	1.25504	0.13589	2.41174	0.0158766	0.0914389	1.91976
406239	ccni	cyclin I	4187.54	-0.164122	0.892472	0.076297	-2.15109	0.0314692	0.0915243	3.79966
323216	lasp1	LIM and SH3 protein 1	1466.49	0.172968	1.12738	0.0853193	2.0273	0.042632	0.0918818	5.12482
100526683	aldh1l1	aldehyde dehydrogenase 1 family, member L1	860.013	-0.274881	0.826518	0.117189	-2.34563	0.0189952	0.0918929	2.28198
386844	ssrp1a	structure specific recognition protein 1a	261.214	0.538996	1.45296	0.200644	2.68633	0.00722414	0.0919248	0.867122
415232	crygm2d18	crystallin, gamma M2d18	2806.32	-0.166767	0.890837	0.0823023	-2.02627	0.0427369	0.0919661	5.12482
100034442	si:ch211-222k6.3	si:ch211-222k6.3	23.8501	1.58216	2.99419	0.51974	3.04415	0.00233342	0.0922932	0.278679
100330940	si:ch211-286f9.2	si:ch211-286f9.2	53.9311	-1.05827	0.480206	0.349814	-3.02525	0.00248427	0.0924915	0.295907
393283	chd1l	chromodomain helicase DNA binding protein 1-like	187.516	0.516567	1.43055	0.192506	2.68339	0.0072881	0.0925488	0.867122
393162	chek1	checkpoint kinase 1	59.798	0.844556	1.79571	0.280166	3.01449	0.00257413	0.0931098	0.304264
140540	COX2	cytochrome c oxidase subunit II	43614.4	-0.182919	0.880919	0.08543	-2.14115	0.0322619	0.093398	3.79966
334135	mapre1a	microtubule-associated protein, RP/EB family, member 1a	174.768	0.474737	1.38966	0.1769	2.68364	0.00728257	0.0934099	0.857161
563247	rsl1d1	ribosomal L1 domain containing 1	477.056	-0.380341	0.768256	0.154084	-2.4684	0.0135719	0.0936697	1.59217
100537884	map4l	microtubule associated protein 4 like	2413.95	-0.173685	0.886575	0.0812609	-2.13737	0.0325678	0.0939448	3.80752
556502	adma	adrenomedullin a	101.028	0.76236	1.69626	0.260772	2.92347	0.00346149	0.094624	0.401575
100003770	mylk5	myosin, light chain kinase 5	700.528	0.281953	1.21584	0.121622	2.31827	0.0204344	0.0948556	2.36328
445281	cyp8b1.1	cytochrome P450 family 8 subfamily B member 1, tandem duplicate 1	303.786	-0.439279	0.737503	0.164054	-2.67765	0.00741417	0.0948556	0.857161
100286775	plxdc1	plexin domain containing 1	20.3524	-1.54357	0.343035	0.512597	-3.01128	0.00260153	0.0951556	0.299665
100535782	col16a1	collagen, type XVI, alpha 1	1567.2	-0.212512	0.863033	0.105841	-2.00784	0.0446599	0.0954683	5.12482
100005903	si:dkey-27i16.2	si:dkey-27i16.2	53.351	1.02316	2.03237	0.343719	2.97673	0.00291336	0.0956742	0.333425
556563	si:dkey-7j14.5	si:dkey-7j14.5	654.098	-0.261975	0.833945	0.106523	-2.45933	0.0139198	0.0956801	1.59217
327143	rhot1a	ras homolog family member T1a	476.175	0.327109	1.2545	0.133727	2.44609	0.0144416	0.0957401	1.64997
394084	msi2b	musashi RNA-binding protein 2b	892.542	-0.228188	0.853706	0.0985366	-2.31577	0.0205708	0.095799	2.34642
64277	arnt2	aryl-hydrocarbon receptor nuclear translocator 2	612.05	-0.251793	0.839852	0.105144	-2.39474	0.0166323	0.095799	1.8977
108182214	LOC108182214	uncharacterized LOC108182214	381.42	-0.328595	0.796312	0.13376	-2.45659	0.0140261	0.0961828	1.59217
100329788	si:ch73-217n20.1	si:ch73-217n20.1	321.075	-0.383401	0.766628	0.143915	-2.66407	0.00772005	0.0961828	0.875744
103908636	LOC103908636	protocadherin Fat 3-like	395.748	-0.411931	0.751617	0.154198	-2.67143	0.00755278	0.0961828	0.857161
445119	traf3	TNF receptor-associated factor 3	180.356	0.455933	1.37167	0.170983	2.66654	0.00766363	0.0962628	0.867122
100003744	abcb10	ATP-binding cassette, sub-family B (MDR/TAP), member 10	171.895	0.446704	1.36292	0.174499	2.55993	0.0104693	0.0962628	1.18542
30517	ahr2	aryl hydrocarbon receptor 2	1684.05	0.183363	1.13553	0.0863248	2.12411	0.033661	0.0962628	3.80752
449947	slc16a12b	solute carrier family 16 member 12b	400.947	-0.369872	0.773851	0.141531	-2.61337	0.00896555	0.0962628	1.0142
557916	ftr58	finTRIM family, member 58	27.3248	1.29801	2.45889	0.432003	3.00463	0.00265905	0.0965336	0.299665
30083	nme2b.1	NME/NM23 nucleoside diphosphate kinase 2b, tandem duplicate 1	5554.52	-0.16276	0.893314	0.0813725	-2.00019	0.0454802	0.0965336	5.12482
557764	megf6b	multiple EGF-like-domains 6b	136.986	-0.589835	0.664419	0.217152	-2.71623	0.00660294	0.0965611	0.743448
386762	apc	APC regulator of WNT signaling pathway	4350.3	-0.152386	0.899761	0.0737544	-2.06612	0.0388168	0.096591	4.36697
58114	actc1b	actin alpha cardiac muscle 1b	217591	-0.154526	0.898427	0.0748189	-2.06533	0.0388914	0.0966789	4.36697
436754	gstz1	glutathione S-transferase zeta 1	336.383	-0.39247	0.761824	0.155845	-2.51834	0.011791	0.0966789	1.32411
445029	tnni2b.2	troponin I type 2b (skeletal, fast), tandem duplicate 2	3852.05	-0.171018	0.888216	0.0806187	-2.12132	0.033895	0.0967821	3.79966
368847	triob	trio Rho guanine nucleotide exchange factor b	1626.1	-0.184477	0.879968	0.0923391	-1.99783	0.0457356	0.0967821	5.12482
561776	zdhhc20a	zinc finger DHHC-type palmitoyltransferase 20a	124.484	-0.646826	0.638684	0.23502	-2.75222	0.00591934	0.0968273	0.662638
554108	taok1b	TAO kinase 1b	1004.99	-0.257775	0.836377	0.111822	-2.30522	0.0211542	0.0968922	2.36413
563754	podxl2	podocalyxin-like 2	331.988	-0.340905	0.789546	0.139079	-2.45116	0.0142396	0.0968922	1.59217
568274	fndc3bb	fibronectin type III domain containing 3Bb	563.648	0.283844	1.21743	0.11897	2.38586	0.0170394	0.0971791	1.8977
550494	esd	esterase D/formylglutathione hydrolase	374.408	-0.336366	0.792034	0.12642	-2.66071	0.00779764	0.0972769	0.867122
559293	lrp1bb	low density lipoprotein receptor-related protein 1Bb	865.715	-0.240031	0.846727	0.104248	-2.30249	0.0213074	0.0974467	2.36413
494164	tnni2a.4	troponin I type 2a (skeletal, fast), tandem duplicate 4	14684.2	-0.160961	0.894429	0.0760579	-2.1163	0.0343194	0.0976077	3.79966
324088	polr2g	RNA polymerase II subunit G	315.368	0.40179	1.32115	0.151105	2.65901	0.00783716	0.0976226	0.867122
641325	zgc:123103	zgc:123103	3382.56	0.593705	1.50912	0.298355	1.98993	0.0465991	0.0981641	5.12482
323735	stx4	syntaxin 4	237.123	0.396753	1.31654	0.149347	2.65658	0.00789374	0.0982288	0.867122
100005195	map7d2a	MAP7 domain containing 2a	698.269	-0.239136	0.847253	0.104048	-2.29833	0.021543	0.0982773	2.36413
560778	naga	N-acetylgalactosaminidase, alpha	439.815	-0.377929	0.769541	0.154641	-2.44391	0.014529	0.0983667	1.59217
323453	eif4g2a	eukaryotic translation initiation factor 4, gamma 2a	1532.54	0.226188	1.16974	0.107152	2.11091	0.0347797	0.0983921	3.80752
565258	necab2	N-terminal EF-hand calcium binding protein 2	725.903	-0.229486	0.852939	0.099901	-2.29713	0.0216114	0.0983921	2.36413
100009622	plbd2	phospholipase B domain containing 2	400.803	-0.351716	0.783651	0.132463	-2.65521	0.00792597	0.0983921	0.867122
[truncated: 19,524 more rows]

## Sheet: Table S6
Table S6. Summary of STRING enrichment analysis. A set of the top 250 most significantly differentially expressed genes (CyHV-3 infected vs. mock infected, 2dpi), were submitted to STRING (protein query, via Cytoscape), which identifies known interactions between submitted genes/gene-products (Fig. 9). The output also includes functional enrichment analysis based on several categories of gene set…
Category	Term name	Name/Description of term (indicating function of enriched gene set)	p-value	FDR adjusted p-value	Total Number of Genes in Gene Set	Number of genes from Top 250 differentially expressed genes identified in gene set	List of top 250 differentially expressed genes identified in gene set
GO Process	GO:0051707	Response to other organism	1.54e-32	1.6e-28	884	55	mxc|trim25|ifih1|itln3|si:ch1073-280e3.1|rsad2|stat1a|fgb|fga|c4|LOC555409|mpx|irf1b|c3c|c3a|gbp1|gbp2|ifit2|c3a.6|cdc42ep2|cfb|CD68|LOC571584|NMI|irge4|eif2ak2|ccl-c5a|mxe|irf7|LOC794786|cfhl4|pld4|ifi35|dtx3lb.2|mxa|mxb|c3b|dhx58|isg15|cmpk2|cfhl5|cd40|stat1b|c4b|adar|ifi44a8|cfh|c9|ifi44f5|parp14rs1|rnasel3|stat2|otud4|ifi44f3|ifit10
GO Process	GO:0006955	Immune response	2.69e-30	6.98e-27	896	53	trim25|ifih1|si:ch1073-280e3.1|rsad2|stat1a|fgb|fga|c4|LOC555409|irf1b|c3c|c3a|gbp1|gbp2|ifit2|c3a.6|b2m|cdc42ep2|cfb|CD68|LOC571584|NMI|irge4|eif2ak2|ccl-c5a|LOC794786|cfhl4|ctssb.1|pld4|ifi35|dtx3lb.2|c3b|b2ml|dhx58|isg15|erap1a|grna|cfhl5|cd40|stat1b|c4b|zgc:56194|adar|ifi44a8|cfh|c9|ifi44f5|parp14rs1|stat2|otud4|tap1|ifi44f3|ifit10
GO Process	GO:0045087	Innate immune response	1.82e-28	3.14e-25	499	41	trim25|ifih1|si:ch1073-280e3.1|rsad2|stat1a|fgb|fga|c4|irf1b|c3c|c3a|gbp1|gbp2|ifit2|c3a.6|cdc42ep2|cfb|LOC571584|NMI|irge4|eif2ak2|ccl-c5a|LOC794786|cfhl4|pld4|ifi35|dtx3lb.2|c3b|dhx58|isg15|cfhl5|cd40|stat1b|c4b|adar|cfh|c9|parp14rs1|stat2|otud4|ifit10
GO Process	GO:0098542	Defense response to other organism	2.96e-28	4.38e-25	614	44	trim25|ifih1|si:ch1073-280e3.1|rsad2|stat1a|fgb|fga|c4|mpx|irf1b|c3c|c3a|gbp1|gbp2|ifit2|c3a.6|cdc42ep2|cfb|LOC571584|NMI|irge4|eif2ak2|ccl-c5a|irf7|LOC794786|cfhl4|pld4|ifi35|dtx3lb.2|c3b|dhx58|isg15|cfhl5|cd40|stat1b|c4b|adar|cfh|c9|parp14rs1|rnasel3|stat2|otud4|ifit10
GO Process	GO:0006952	Defense response	4.97e-28	6.43e-25	868	50	trim25|ifih1|si:ch1073-280e3.1|rsad2|stat1a|fgb|fga|c4|ahsg|mpx|irf1b|c3c|c3a|gbp1|gbp2|ifit2|c3a.6|nampta|cdc42ep2|cfb|CD68|LOC571584|NMI|irge4|eif2ak2|ccl-c5a|irf7|LOC794786|cfhl4|pld4|ifi35|dtx3lb.2|namptb|c3b|dhx58|isg15|grna|cfhl5|cd40|stat1b|c4b|adar|cfh|c9|parp14rs1|rnasel3|stat2|otud4|tap1|ifit10
GO Process	GO:0002376	Immune system process	1.53e-25	1.76e-22	1932	67	trim25|ifih1|si:ch1073-280e3.1|rsad2|stat1a|fgb|fga|c4|LOC555409|mpx|irf1b|ndrg1b|c3c|c3a|gbp1|gbp2|ifit2|c3a.6|b2m|nampta|cdc42ep2|cfb|CD68|tapbpl|LOC571584|NMI|irge4|eif2ak2|ccl-c5a|irf7|LOC794786|psmb8|tapbp|tapbp.2|cfhl4|si:cabz01069012.2|ctssb.1|pld4|ifi35|si:cabz01069013.4|dtx3lb.2|namptb|c3b|b2ml|dhx58|isg15|erap1a|grna|cfhl5|cd40|stat1b|c4b|zgc:56194|adar|ifi44a8|cfh|c9|ifi44f5|parp14rs1|…
GO Process	GO:0002252	Immune effector process	5.21e-22	5.4e-19	365	31	trim25|ifih1|si:ch1073-280e3.1|rsad2|stat1a|c4|mpx|irf1b|c3c|c3a|ifit2|c3a.6|cfb|eif2ak2|irf7|LOC794786|cfhl4|dtx3lb.2|c3b|dhx58|isg15|grna|cfhl5|cd40|stat1b|c4b|adar|cfh|c9|stat2|ifit10
GO Process	GO:0009605	Response to external stimulus	4.15e-21	3.91e-18	1865	60	mxc|trim25|ifih1|itln3|si:ch1073-280e3.1|rsad2|stat1a|fgb|fga|c4|lect2l|LOC555409|mpx|irf1b|c3c|c3a|gbp1|gbp2|ifit2|c3a.6|nampta|cdc42ep2|cfb|CD68|LOC571584|NMI|irge4|eif2ak2|ccl-c5a|mxe|irf7|LOC794786|cfhl4|pld4|ifi35|dtx3lb.2|namptb|mxa|mxb|c3b|LOC793246|dhx58|isg15|cmpk2|cfhl5|cd40|stat1b|c4b|adar|ifi44a8|cfh|c9|ifi44f5|parp14rs1|rnasel3|stat2|otud4|per2|ifi44f3|ifit10
GO Process	GO:0009615	Response to virus	6.18e-21	5.33e-18	165	23	mxc|trim25|ifih1|rsad2|stat1a|irf1b|ifit2|irge4|eif2ak2|ccl-c5a|mxe|irf7|LOC794786|dtx3lb.2|mxa|mxb|dhx58|isg15|cd40|stat1b|adar|stat2|ifit10
GO Process	GO:0006950	Response to stress	2.77e-18	2.21e-15	2723	68	prkri|trim25|hsp90b1|ifih1|si:ch1073-280e3.1|rsad2|stat1a|fgb|pdia4|calrl|hsp90aa1.2|fga|c4|ahsg|mpx|irf1b|c3c|c3a|fgg|gbp1|gbp2|calr|ifit2|c3a.6|nampta|cdc42ep2|cfb|CD68|f5|LOC571584|NMI|irge4|uba7|pargb|eif2ak2|ccl-c5a|hyou1|tdp2a|irf7|LOC794786|cfhl4|pld4|LOC792958|ifi35|dtx3lb.2|namptb|c3b|dhx58|LOC561108|smc5|isg15|grna|cfhl5|cd40|stat1b|c4b|adar|cfh|c9|parp14rs1|rnasel3|stat2|otud4|per2|set…
KEGG Pathways	dre05168	Herpes simplex virus 1 infection	5.39e-17	9e-15	171	20	ifih1|stat1a|calrl|c3c|c3a|mhc1zba|calr|c3a.6|b2m|eif2ak2|tapbp|tapbp.2|c3b|b2ml|stat1b|irf9|stat2|tap1|tap2t|pdia3
Reactome Pathways	DRE-168256	Immune System	8.21e-17	1.27e-13	1364	46	mxc|trim25|psme1|si:ch1073-280e3.1|stat1a|hspa5|hsp90aa1.2|c4|mpx|serpinb1l1|itgb2|psme2|mhc1zba|ifit2|b2m|cfb|CD68|zgc:123282|uba7|eif2ak2|mxe|irf7|psmb8|tapbp.2|cfhl4|ctssb.1|herc56.1|herc56.4|dtx3lb.2|mxa|ctsla|b2ml|LOC794824|cfhl5|cd40|zgc:56194|cfh|herc56.2|c9|socs1b|irf9|rnasel3|ifit10|tap2t|LOC563001|pdia3
Reactome Pathways	DRE-913531	Interferon Signaling	2.83e-16	2.18e-13	73	15	mxc|trim25|stat1a|ifit2|zgc:123282|uba7|eif2ak2|mxe|herc56.1|herc56.4|mxa|herc56.2|socs1b|irf9|ifit10
Reactome Pathways	DRE-1169408	ISG15 antiviral mechanism	8.14e-16	4.18e-13	46	13	mxc|trim25|stat1a|ifit2|zgc:123282|uba7|eif2ak2|mxe|herc56.1|herc56.4|mxa|herc56.2|ifit10
GO Process	GO:0051607	Defense response to virus	8.1e-16	6e-13	121	17	trim25|ifih1|rsad2|stat1a|irf1b|ifit2|eif2ak2|irf7|LOC794786|dtx3lb.2|dhx58|isg15|cd40|stat1b|adar|stat2|ifit10
NetworkNeighborAL	CL:30098	Mixed, incl. antigen processing and presentation of peptide antigen via mhc class i, and calreticulin/calnexin	1.2e-14	6.31e-11	19	10	calrl|mhc1zba|calr|b2m|tapbp|tapbp.2|b2ml|tap1|tap2t|pdia3
COMPARTMENTS	GOCC:0005576	Extracellular region	4.43e-14	8.01e-11	1558	45	si:ch1073-280e3.1|fgb|agt|pdia4|calrl|hsp90aa1.2|fga|c4|mpx|lgals9l1|c3c|c3a|fgg|lgals3bpa|zgc:92326|LOC100006895|calr|c3a.6|zgc:152945|b2m|cfb|f5|a2ml|IL4I1|NMI|ccl-c5a|lgals3bpb|cfhl4|ctssb.1|ifi35|zgc:112492|ctsla|c3b|b2ml|isg15|erap1a|grna|cfhl5|c4b|zgc:56194|cfh|c9|rnasel3|setx|pdia3
NetworkNeighborAL	CL:41909	Mixed, incl. poly(adp-ribose) polymerase, catalytic domain, and tld	3.04e-14	8.02e-11	47	12	zc3hdc1l|LOC794786|ifi27.7|dtx3lb.2|samd9l|ifi27.8|zgc:123068|ifi44f5|zgc:152791|parp14rs1|ifi44f3|LOC563001
NetworkNeighborAL	CL:8853	Mixed, incl. complement activation, and coagulation	4.93e-14	8.68e-11	108	15	fgb|fga|c3c|c3a|fgg|c3a.6|cfb|f5|mov10b.2|a2ml|cfhl4|c3b|cfhl5|cfh|c9
NetworkNeighborAL	CL:8854	Mixed, incl. complement activation, alternative pathway, and coagulation	1.69e-13	1.49e-10	95	14	fgb|fga|c3c|c3a|fgg|c3a.6|cfb|f5|mov10b.2|cfhl4|c3b|cfhl5|cfh|c9
COMPARTMENTS	GOCC:0042824	MHC class I peptide loading complex	8.49e-13	7.67e-10	11	8	calrl|calr|b2m|tapbp|tapbp.2|b2ml|tap1|pdia3
NetworkNeighborAL	CL:30100	Antigen processing and presentation of endogenous peptide antigen, and calreticulin	1.41e-12	1.01e-09	12	8	calrl|calr|tapbp|tapbp.2|b2ml|tap1|tap2t|pdia3
Reactome Pathways	DRE-1280215	Cytokine Signaling in Immune system	6.93e-12	2.14e-09	295	19	mxc|trim25|psme1|stat1a|psme2|ifit2|zgc:123282|uba7|eif2ak2|mxe|psmb8|herc56.1|herc56.4|mxa|cd40|herc56.2|socs1b|irf9|ifit10
NetworkNeighborAL	CL:41799	Mixed, incl. poly(adp-ribose) polymerase, catalytic domain, and gtp binding domain	9.35e-12	4.94e-09	105	13	LOC555409|zc3hdc1l|LOC794786|ifi27.7|dtx3lb.2|samd9l|ifi27.8|zgc:123068|ifi44f5|zgc:152791|parp14rs1|ifi44f3|LOC563001
NetworkNeighborAL	CL:2174	Mixed, incl. cytoplasmic pattern recognition receptor signaling pathway in response to virus, and ticam1-dependent activation of irf3/irf7	4.74e-11	2.09e-08	11	7	trim25|ifih1|rsad2|irf7|parp12a|dhx58|isg15
COMPARTMENTS	GOCC:0005615	Extracellular space	4.52e-11	2.72e-08	514	23	fgb|agt|calrl|fga|c4|c3c|c3a|fgg|LOC100006895|calr|c3a.6|zgc:152945|a2ml|NMI|cfhl4|ctssb.1|ifi35|c3b|cfhl5|c4b|cfh|rnasel3|pdia3
NetworkNeighborAL	CL:16951	ISG15 antiviral mechanism	1.42e-10	5.36e-08	25	8	mxc|ifit2|mxe|herc56.1|herc56.4|mxa|herc56.2|ifit10
GO Process	GO:0006959	Humoral immune response	1.41e-10	9.73e-08	133	13	si:ch1073-280e3.1|c4|c3c|c3a|c3a.6|cfb|ccl-c5a|cfhl4|c3b|cfhl5|c4b|cfh|c9
KEGG Pathways	dre04145	Phagosome	1.43e-09	1.2e-07	163	13	calrl|itgb2|c3c|c3a|mhc1zba|calr|c3a.6|LOC571584|ctssb.1|ctsla|c3b|tap1|tap2t
NetworkNeighborAL	CL:41964	TLD, and Interferon-induced 6-16 family	3.53e-10	1.24e-07	16	7	LOC794786|ifi27.7|ifi27.8|zgc:123068|ifi44f5|zgc:152791|ifi44f3
GO Process	GO:0048002	Antigen processing and presentation of peptide antigen	3.85e-10	2.49e-07	29	8	b2m|tapbp|tapbp.2|ctssb.1|b2ml|erap1a|zgc:56194|tap1
NetworkNeighborAL	CL:16746	Mixed, incl. ubiquitin mediated proteolysis, and b-box zinc finger	1.05e-09	3.46e-07	193	14	mxc|ifit2|btr09|uba7|ftr14|mxe|ftr56|herc56.1|herc56.4|mxa|herc56.2|ftr73|ifit10|ftr76
GO Process	GO:0002474	Antigen processing and presentation of peptide antigen via mhc class i	6.84e-10	4.16e-07	18	7	b2m|tapbp|tapbp.2|b2ml|erap1a|zgc:56194|tap1
Pfam	PF13086	AAA domain	1.7e-10	5.98e-07	14	7	helz2b|mov10a|mov10b.2|mov10b.1|ZNFX1|setx|LOC562461
Pfam	PF13087	AAA domain	1.7e-10	5.98e-07	14	7	helz2b|mov10a|mov10b.2|mov10b.1|ZNFX1|setx|LOC562461
InterPro Domains	IPR001599	Alpha-2-macroglobulin	1.08e-10	6.06e-07	24	8	c4|c3c|c3a|LOC100006895|c3a.6|a2ml|c3b|c4b
InterPro Domains	IPR008930	Terpenoid cyclases/protein prenyltransferase alpha-alpha toroid	3.03e-10	6.06e-07	28	8	c4|c3c|c3a|LOC100006895|c3a.6|a2ml|c3b|c4b
InterPro Domains	IPR009048	Alpha-macroglobulin, receptor-binding	8.18e-11	6.06e-07	23	8	c4|c3c|c3a|LOC100006895|c3a.6|a2ml|c3b|c4b
InterPro Domains	IPR011625	Alpha-2-macroglobulin, bait region domain	1.08e-10	6.06e-07	24	8	c4|c3c|c3a|LOC100006895|c3a.6|a2ml|c3b|c4b
InterPro Domains	IPR011626	Alpha-macroglobulin-like, TED domain	1.08e-10	6.06e-07	24	8	c4|c3c|c3a|LOC100006895|c3a.6|a2ml|c3b|c4b
InterPro Domains	IPR036595	Alpha-macroglobulin, receptor-binding domain superfamily	8.18e-11	6.06e-07	23	8	c4|c3c|c3a|LOC100006895|c3a.6|a2ml|c3b|c4b
InterPro Domains	IPR041677	DNA2/NAM7 helicase, helicase domain	1.14e-10	6.06e-07	13	7	helz2b|mov10a|mov10b.2|mov10b.1|ZNFX1|setx|LOC562461
InterPro Domains	IPR041679	DNA2/NAM7 helicase-like, C-terminal	1.14e-10	6.06e-07	13	7	helz2b|mov10a|mov10b.2|mov10b.1|ZNFX1|setx|LOC562461
GO Component	GO:0005576	Extracellular region	4.58e-10	6.74e-07	2383	49	scrn3|itln3|si:ch1073-280e3.1|fgb|agt|pdia4|fga|c4|ahsg|lect2l|mpx|serpinb1l1|c3c|c3a|fgg|lgals3bpa|gbp1|gbp2|LOC100006895|c3a.6|zgc:152945|b2m|nampta|cfb|f5|a2ml|ccl-c5a|lgals3bpb|cfhl4|ctssb.1|sepp1b|zgc:112492|namptb|moxd1|ctsla|c3b|LOC793246|b2ml|isg15|erap1a|grna|cfhl5|c4b|zgc:56194|cfh|c9|vwa10.1|rnasel3|setx
NetworkNeighborAL	CL:41969	Interferon-induced 6-16 family , and TLDc domain	2.43e-09	6.76e-07	11	6	LOC794786|ifi27.7|ifi27.8|zgc:123068|zgc:152791|ifi44f3
GO Process	GO:0006956	Complement activation	1.44e-09	8.27e-07	76	10	si:ch1073-280e3.1|c4|c3c|c3a|c3a.6|cfb|c3b|c4b|cfh|c9
InterPro Domains	IPR019742	Alpha-2-macroglobulin, conserved site	1.25e-09	1.03e-06	20	7	c4|c3c|c3a|LOC100006895|a2ml|c3b|c4b
Reactome Pathways	DRE-983169	Class I MHC mediated antigen processing & presentation	4.42e-09	1.14e-06	345	17	psme1|hspa5|psme2|mhc1zba|uba7|psmb8|tapbp.2|herc56.1|herc56.4|dtx3lb.2|b2ml|zgc:56194|herc56.2|socs1b|tap2t|LOC563001|pdia3
InterPro Domains	IPR018081	Anaphylatoxin, complement system	1.58e-09	1.17e-06	10	6	c4|c3c|c3a|c3a.6|c3b|c4b
InterPro Domains	IPR027417	P-loop containing nucleoside triphosphate hydrolase	1.84e-09	1.24e-06	1469	36	mxc|ifih1|helz2b|LOC555409|gbp1|gbp2|mov10a|mov10b.2|irge4|mov10b.1|mxe|zgc:152658|si:cabz01069012.2|LOC556241|ZNFX1|si:cabz01069013.4|rnf213a|LOC555278|mxa|ifi44g|ascl1b|zgc:153654|dhx58|urgcp|smc5|cmpk2|ifi44a8|ifi44f5|setx|tap1|ifi44f3|si:ch73-24k9.2|tap2t|LOC563001|si:dkey-23k10.5|LOC562461
InterPro Domains	IPR002890	Macroglobulin domain	2.16e-09	1.34e-06	22	7	c4|c3c|c3a|c3a.6|a2ml|c3b|c4b
InterPro Domains	IPR012317	Poly(ADP-ribose) polymerase, catalytic domain	2.8e-09	1.6e-06	23	7	zc3hdc1l|gig2e|gig2l|parp12a|gig2o|gig2p|parp14rs1
InterPro Domains	IPR041555	Macroglobulin domain MG3	2.8e-09	1.6e-06	23	7	c4|c3c|c3a|c3a.6|a2ml|c3b|c4b
GO Process	GO:0002682	Regulation of immune system process	3.24e-09	1.77e-06	950	28	si:ch1073-280e3.1|stat1a|c4|irf1b|lgals9l1|c3c|c3a|zgc:92326|c3a.6|cfb|CD68|eif2ak2|ccl-c5a|cfhl4|dtx3lb.2|c3b|dhx58|isg15|grna|cfhl5|cd40|stat1b|c4b|adar|cfh|c9|parp14rs1|socs1b
Reactome Pathways	DRE-1280218	Adaptive Immune System	8.04e-09	1.77e-06	622	22	psme1|hspa5|psme2|mhc1zba|b2m|uba7|psmb8|tapbp.2|ctssb.1|herc56.1|herc56.4|dtx3lb.2|ctsla|b2ml|LOC794824|cd40|zgc:56194|herc56.2|socs1b|tap2t|LOC563001|pdia3
InterPro Domains	IPR000020	Anaphylatoxin/fibulin	3.62e-09	1.79e-06	12	6	c4|c3c|c3a|c3a.6|c3b|c4b
Pfam	PF10569	Alpha-macro-globulin thiol-ester bond-forming region	2.16e-09	1.94e-06	22	7	c4|c3c|c3a|LOC100006895|a2ml|c3b|c4b
Pfam	PF13245	AAA domain	1.65e-09	1.94e-06	21	7	helz2b|mov10a|mov10b.2|mov10b.1|ZNFX1|setx|LOC562461
Pfam	PF00207	Alpha-2-macroglobulin family	2.8e-09	1.97e-06	23	7	c4|c3c|c3a|LOC100006895|a2ml|c3b|c4b
Pfam	PF00644	Poly(ADP-ribose) polymerase catalytic domain	3.59e-09	1.97e-06	24	7	zc3hdc1l|gig2e|gig2l|parp12a|gig2o|gig2p|parp14rs1
Pfam	PF01835	MG2 domain	2.8e-09	1.97e-06	23	7	c4|c3c|c3a|c3a.6|a2ml|c3b|c4b
Pfam	PF07677	A-macroglobulin receptor	3.59e-09	1.97e-06	24	7	c4|c3c|c3a|LOC100006895|a2ml|c3b|c4b
Pfam	PF07678	A-macroglobulin complement component	3.59e-09	1.97e-06	24	7	c4|c3c|c3a|LOC100006895|a2ml|c3b|c4b
Pfam	PF07703	Alpha-2-macroglobulin family N-terminal region	2.8e-09	1.97e-06	23	7	c4|c3c|c3a|LOC100006895|a2ml|c3b|c4b
NetworkNeighborAL	CL:8860	Mixed, incl. fibrinogen alpha/beta chain family, and proteinase inhibitor i25c, fetuin, conserved site	7.47e-09	1.97e-06	14	6	fgb|fga|c3a|fgg|cfb|cfhl4
GO Process	GO:0034341	Response to interferon-gamma	4.28e-09	2.21e-06	86	10	stat1a|irf1b|gbp1|gbp2|cdc42ep2|NMI|irge4|ccl-c5a|cd40|stat1b
SMART Domains	SM01359	Alpha-2-Macroglobulin	2.8e-09	2.22e-06	23	7	c4|c3c|c3a|LOC100006895|a2ml|c3b|c4b
SMART Domains	SM01360	Alpha-2-macroglobulin family	2.8e-09	2.22e-06	23	7	c4|c3c|c3a|LOC100006895|a2ml|c3b|c4b
SMART Domains	SM01361	A-macroglobulin receptor	3.59e-09	2.22e-06	24	7	c4|c3c|c3a|LOC100006895|a2ml|c3b|c4b
NetworkNeighborAL	CL:16958	Mixed, incl. femab family, and postsynaptic endocytic zone membrane	1.23e-08	3.1e-06	6	5	mxe|herc56.4|mxa|herc56.2|ifit10
GO Function	GO:0061135	Endopeptidase regulator activity	1.08e-09	3.34e-06	159	13	psme1|agt|c4|ahsg|serpinb1l1|psme2|c3c|c3a|LOC100006895|c3a.6|a2ml|c3b|c4b
GO Process	GO:0050776	Regulation of immune response	7.22e-09	3.56e-06	508	20	si:ch1073-280e3.1|c4|irf1b|c3c|c3a|c3a.6|cfb|ccl-c5a|cfhl4|c3b|dhx58|grna|cfhl5|cd40|c4b|adar|cfh|c9|parp14rs1|socs1b
NetworkNeighborAL	CL:16954	ISG15 antiviral mechanism	2.53e-08	6.07e-06	18	6	mxc|mxe|herc56.4|mxa|herc56.2|ifit10
InterPro Domains	IPR040839	Macroglobulin domain MG4	1.42e-08	6.58e-06	16	6	c3c|c3a|c3a.6|a2ml|c3b|c4b
Reactome Pathways	DRE-983170	Antigen Presentation: Folding, assembly and peptide loading of class I MHC	4.07e-08	7.84e-06	36	7	hspa5|mhc1zba|tapbp.2|b2ml|zgc:56194|tap2t|pdia3
SMART Domains	SM00104	Anaphylatoxin homologous domain	5.24e-08	1.04e-05	9	5	c4|c3c|c3a|c3b|c4b
Pfam	PF02825	WWE domain	3.3e-08	1.06e-05	19	6	LOC794484|zc3hdc1l|si:ch211-244b2.3|parp12a|parp12b|parp14rs1
Pfam	PF06140	Interferon-induced 6-16 family	3.39e-08	1.06e-05	8	5	ifi27.4|ifi27.7|ifi27.8|zgc:123068|zgc:152791
InterPro Domains	IPR004170	WWE domain	2.53e-08	1.1e-05	18	6	LOC794484|zc3hdc1l|si:ch211-244b2.3|parp12a|parp12b|parp14rs1
InterPro Domains	IPR037197	WWE domain superfamily	2.53e-08	1.1e-05	18	6	LOC794484|zc3hdc1l|si:ch211-244b2.3|parp12a|parp12b|parp14rs1
InterPro Domains	IPR009311	Interferon alpha-inducible protein IFI6/IFI27-like	3.39e-08	1.32e-05	8	5	ifi27.4|ifi27.7|ifi27.8|zgc:123068|zgc:152791
InterPro Domains	IPR038213	IFI6/IFI27-like domain superfamily	3.39e-08	1.32e-05	8	5	ifi27.4|ifi27.7|ifi27.8|zgc:123068|zgc:152791
NetworkNeighborAL	CL:16751	Mixed, incl. ubiquitin mediated proteolysis, and b-box zinc finger	6.34e-08	1.46e-05	188	12	mxc|ifit2|btr09|uba7|mxe|ftr56|herc56.1|herc56.4|mxa|herc56.2|ifit10|ftr76
GO Process	GO:0019885	Antigen processing and presentation of endogenous peptide antigen via mhc class i	3.39e-08	1.53e-05	8	5	tapbp|tapbp.2|erap1a|zgc:56194|tap1
Pfam	PF01821	Anaphylotoxin-like domain	7.8e-08	2.11e-05	10	5	c4|c3c|c3a|c3b|c4b
InterPro Domains	IPR041425	Complement C3/4/5, macroglobulin domain MG1	7.8e-08	2.76e-05	10	5	c4|c3c|c3a|c3a.6|c3b
GO Process	GO:0006957	Complement activation, alternative pathway	6.89e-08	2.86e-05	22	6	c3c|c3a|c3a.6|c3b|cfh|c9
GO Process	GO:0006958	Complement activation, classical pathway	6.62e-08	2.86e-05	39	7	c4|c3c|c3a|c3a.6|c3b|c4b|c9
GO Process	GO:0034340	Response to type i interferon	7.8e-08	3.11e-05	10	5	stat1a|ifi35|isg15|stat1b|stat2
KEGG Pathways	dre04141	Protein processing in endoplasmic reticulum	5.98e-07	3.33e-05	191	11	prkri|hsp90b1|hspa5|pdia4|calrl|hsp90aa1.2|rrbp1b|calr|eif2ak2|hyou1|pdia3
NetworkNeighborAL	CL:16765	Mixed, incl. ubiquitin mediated proteolysis, and isg15 antiviral mechanism	2.24e-07	4.56e-05	135	10	mxc|ifit2|btr09|uba7|mxe|herc56.1|herc56.4|mxa|herc56.2|ifit10
SMART Domains	SM00643	Netrin C-terminal Domain	2.95e-07	4.67e-05	14	5	c4|c3c|c3a|c3b|c4b
Pfam	PF13604	AAA domain	2.18e-07	5.49e-05	13	5	helz2b|mov10a|mov10b.2|mov10b.1|LOC562461
GO Process	GO:0002253	Activation of immune response	1.71e-07	6.31e-05	207	12	si:ch1073-280e3.1|c4|c3c|c3a|c3a.6|cfb|cfhl4|c3b|cfhl5|c4b|cfh|c9
GO Function	GO:0004866	Endopeptidase inhibitor activity	6.46e-08	6.65e-05	151	11	agt|c4|ahsg|serpinb1l1|c3c|c3a|LOC100006895|c3a.6|a2ml|c3b|c4b
Reactome Pathways	DRE-166658	Complement cascade	4.36e-07	7.47e-05	53	7	si:ch1073-280e3.1|c4|cfb|cfhl4|cfhl5|cfh|c9
NetworkNeighborAL	CL:16781	Mixed, incl. ubiquitin-conjugating enzyme e2, and isg15 antiviral mechanism	4.19e-07	7.9e-05	110	9	mxc|ifit2|uba7|mxe|herc56.1|herc56.4|mxa|herc56.2|ifit10
NetworkNeighborAL	CL:1598	Type i interferon signaling pathway, and tyrosine-protein kinase, non-receptor, tyk2, n-terminal	4.42e-07	8.04e-05	5	4	stat1a|stat1b|irf9|stat2
NetworkNeighborAL	CL:2177	Mixed, incl. ticam1-dependent activation of irf3/irf7, and caspase recruitment domain	4.42e-07	8.04e-05	5	4	ifih1|rsad2|irf7|isg15
NetworkNeighborAL	CL:29772	Mixed, incl. protein disulphide-isomerase a4, and endoplasmic reticulum chaperone bip, nucleotide-binding domain	4.42e-07	8.04e-05	5	4	hsp90b1|hspa5|pdia4|hyou1
NetworkNeighborAL	CL:8856	Mixed, incl. coagulation, and apolipoprotein a/e	4.89e-07	8.07e-05	54	7	fgb|fga|c3a|fgg|cfb|f5|cfhl4
GO Process	GO:0071346	Cellular response to interferon-gamma	2.39e-07	8.17e-05	73	8	stat1a|irf1b|gbp1|gbp2|cdc42ep2|NMI|ccl-c5a|stat1b
InterPro Domains	IPR035815	Complement C3-like, NTR domain	2.47e-07	8.32e-05	4	4	c3c|c3a|c3a.6|c3b
InterPro Domains	IPR018933	Netrin module, non-TIMP type	2.84e-07	9.15e-05	29	6	c4|c3c|c3a|c3a.6|c3b|c4b
NetworkNeighborAL	CL:8971	Complement activation, alternative pathway, and complement activation, classical pathway	6.5e-07	0.0001	34	6	c3c|c3a.6|c3b|cfhl5|cfh|c9
Reactome Pathways	DRE-1236975	Antigen processing-Cross presentation	6.98e-07	0.00011	85	8	psme1|psme2|mhc1zba|psmb8|tapbp.2|b2ml|tap2t|pdia3
NetworkNeighborAL	CL:30102	Calreticulin, and Protein disulphide isomerase	7.32e-07	0.00011	6	4	calrl|calr|tapbp.2|pdia3
NetworkNeighborAL	CL:2046	Mixed, incl. pattern recognition receptor signaling pathway, and interleukin-1 signaling	8.22e-07	0.00012	87	8	trim25|ifih1|rsad2|irf7|parp12a|dhx58|isg15|cd40
COMPARTMENTS	GOCC:0005788	Endoplasmic reticulum lumen	2.89e-07	0.00013	75	8	prkri|hsp90b1|hspa5|calrl|calr|erap1a|zgc:56194|pdia3
GO Process	GO:0002684	Positive regulation of immune system process	5.93e-07	0.00019	611	19	si:ch1073-280e3.1|stat1a|c4|c3c|c3a|c3a.6|cfb|ccl-c5a|cfhl4|c3b|dhx58|isg15|cfhl5|cd40|stat1b|c4b|cfh|c9|socs1b
KEGG Pathways	dre04621	NOD-like receptor signaling pathway	4.7e-06	0.0002	150	9	stat1a|hsp90aa1.2|gbp1|gbp2|nampta|namptb|stat1b|irf9|stat2
NetworkNeighborAL	CL:29766	Mixed, incl. posttranslational protein targeting to membrane, translocation, and protein folding in endoplasmic reticulum	1.59e-06	0.00021	21	5	prkri|hsp90b1|hspa5|pdia4|hyou1
GO Process	GO:0050896	Response to stimulus	7.58e-07	0.00023	8504	101	prkri|mxc|trim25|hsp90b1|ifih1|itln3|si:ch1073-280e3.1|rsad2|stat1a|fgb|pdia4|calrl|hsp90aa1.2|fga|ogfrl2|c4|pkz|ahsg|lect2l|LOC555409|mpx|irf1b|itgb2|ndrg1b|c3c|c3a|fgg|gbp1|gbp2|calr|ifit2|c3a.6|b2m|nampta|cdc42ep2|cfb|CD68|f5|LOC571584|NMI|irge4|uba7|pargb|eif2ak2|ccl-c5a|hyou1|mxe|tdp2a|pde6h|irf7|LOC794786|cfhl4|si:cabz01069012.2|ctssb.1|pld4|LOC792958|ifi35|ifi27.4|si:cabz01069013.4|ifi27.7…
GO Process	GO:0060337	Type i interferon signaling pathway	7.32e-07	0.00023	6	4	stat1a|ifi35|stat1b|stat2
InterPro Domains	IPR001134	Netrin domain	7.56e-07	0.00023	35	6	c4|c3c|c3a|c3a.6|c3b|c4b
GO Component	GO:0005788	Endoplasmic reticulum lumen	3.37e-07	0.00025	107	9	hsp90b1|hspa5|pdia4|calrl|calr|hyou1|erap1a|zgc:56194|pdia3
InterPro Domains	IPR008993	Tissue inhibitor of metalloproteinases-like, OB-fold	8.76e-07	0.00026	36	6	c4|c3c|c3a|c3a.6|c3b|c4b
NetworkNeighborAL	CL:8976	Complement activation, alternative pathway, and factor i / membrane attack complex	2.82e-06	0.00035	24	5	c3c|c3a.6|c3b|cfh|c9
NetworkNeighborAL	CL:41941	STAT family protein binding, and PARP-14, RNA recognition motif 2	3.4e-06	0.00041	10	4	zc3hdc1l|dtx3lb.2|samd9l|parp14rs1
GO Function	GO:0004857	Enzyme inhibitor activity	6.93e-07	0.00043	334	14	prkri|agt|c4|ahsg|serpinb1l1|c3c|c3a|LOC100006895|c3a.6|a2ml|dtx3lb.2|c3b|c4b|socs1b
InterPro Domains	IPR035711	Complement C3-like	1.7e-06	0.00049	8	4	c3c|c3a|c3a.6|c3b
COMPARTMENTS	GOCC:0030176	Integral component of endoplasmic reticulum membrane	1.46e-06	0.00053	129	9	hspa5|calrl|calr|b2m|tapbp|tapbp.2|b2ml|tap1|pdia3
UniProt Keywords	KW-0732	Signal	1.75e-06	0.00055	3397	52	prkri|hsp90b1|itln3|si:ch1073-280e3.1|cp|fgb|hspa5|agt|pdia4|calrl|fga|c4|ahsg|lect2l|mpx|c3a|mhc1zba|fgg|lgals3bpa|calr|c3a.6|zgc:152945|b2m|cfb|CD68|f5|a2ml|hephl1|ccl-c5a|hyou1|lgals3bpb|tapbp|cfhl4|ctssb.1|sepp1b|zgc:112492|moxd1|ctsla|LOC103910140|LOC793246|b2ml|ccl34a.4|grna|cd40|si:rp71-36a1.3|zgc:56194|cfh|shisa10.1|c9|vwa10.1|rnasel3|tap1
UniProt Keywords	KW-0964	Secreted	1.34e-06	0.00055	408	15	c4|c3c|c3a|lgals3bpa|c3a.6|b2m|nampta|ccl-c5a|lgals3bpb|sepp1b|namptb|c3b|b2ml|c4b|rnasel3
GO Process	GO:0010951	Negative regulation of endopeptidase activity	2e-06	0.00057	174	10	c4|ahsg|serpinb1l1|c3c|c3a|LOC100006895|c3a.6|a2ml|c3b|c4b
Reactome Pathways	DRE-168249	Innate Immune System	4.29e-06	0.0006	839	21	psme1|si:ch1073-280e3.1|hsp90aa1.2|c4|mpx|serpinb1l1|itgb2|psme2|mhc1zba|cfb|CD68|irf7|psmb8|cfhl4|ctssb.1|ctsla|b2ml|cfhl5|cfh|c9|rnasel3
GO Process	GO:0060333	Interferon-gamma-mediated signaling pathway	2.45e-06	0.00068	9	4	stat1a|irf1b|NMI|stat1b
GO Process	GO:0050778	Positive regulation of immune response	2.8e-06	0.00076	378	14	si:ch1073-280e3.1|c4|c3c|c3a|c3a.6|cfb|ccl-c5a|cfhl4|c3b|cfhl5|cd40|c4b|cfh|c9
Reactome Pathways	DRE-1236974	ER-Phagosome pathway	6.41e-06	0.00082	29	5	mhc1zba|tapbp.2|b2ml|tap2t|pdia3
GO Process	GO:0002250	Adaptive immune response	3.3e-06	0.00083	278	12	fgb|fga|c4|c3c|c3a|c3a.6|c3b|erap1a|c4b|zgc:56194|c9|tap1
GO Process	GO:0032481	Positive regulation of type i interferon production	3.19e-06	0.00083	46	6	ifih1|stat1a|irf1b|irf7|dhx58|stat1b
GO Process	GO:0034097	Response to cytokine	3.48e-06	0.00086	563	17	trim25|stat1a|irf1b|gbp1|gbp2|cdc42ep2|NMI|irge4|eif2ak2|ccl-c5a|ifi35|isg15|cd40|stat1b|adar|socs1b|stat2
COMPARTMENTS	GOCC:0098844	Postsynaptic endocytic zone membrane	3.4e-06	0.00088	10	4	mxc|mxe|mxa|mxb
SMART Domains	SM00302	Dynamin GTPase effector domain	7.94e-06	0.001	13	4	mxc|mxe|mxa|mxb
SMART Domains	SM00348	Interferon regulatory factor	7.94e-06	0.001	13	4	irf10|irf1b|irf7|irf9
SMART Domains	SM01212	Fibrinogen alpha/beta chain family	9.23e-06	0.001	3	3	fgb|fga|fgg
GO Process	GO:0006954	Inflammatory response	4.45e-06	0.0011	339	13	c4|c3c|c3a|c3a.6|nampta|CD68|ccl-c5a|pld4|namptb|c3b|grna|cd40|c4b
GO Process	GO:0098884	Postsynaptic neurotransmitter receptor internalization	4.61e-06	0.0011	11	4	mxc|mxe|mxa|mxb
NetworkNeighborAL	CL:8977	Complement activation, alternative pathway, and plasma protease c1 inhibitor	1.02e-05	0.0011	14	4	c3c|c3a.6|c3b|cfh
InterPro Domains	IPR001346	Interferon regulatory factor DNA-binding domain	4.61e-06	0.0013	11	4	irf10|irf1b|irf7|irf9
Pfam	PF00643	B-box zinc finger	5.48e-06	0.0013	196	10	trim25|btr29|btr09|LOC100536182|ftr14|ftr72|ftr56|ftr95|ftr73|ftr76
Pfam	PF01759	UNC-6/NTR/C345C module	5.5e-06	0.0013	28	5	c4|c3c|c3a|c3b|c4b
Pfam	PF00350	Dynamin family	8.2e-06	0.0016	55	6	mxc|mxe|LOC556241|mxa|mxb|urgcp
Pfam	PF00605	Interferon regulatory factor transcription factor	7.94e-06	0.0016	13	4	irf10|irf1b|irf7|irf9
GO Component	GO:0098844	Postsynaptic endocytic zone membrane	3.4e-06	0.0017	10	4	mxc|mxe|mxa|mxb
SMART Domains	SM00053	Dynamin, GTPase	1.95e-05	0.0017	17	4	mxc|mxe|mxa|mxb
Pfam	PF08702	Fibrinogen alpha/beta chain family	9.23e-06	0.0017	3	3	fgb|fga|fgg
COMPARTMENTS	GOCC:0005783	Endoplasmic reticulum	9.41e-06	0.0019	675	18	prkri|hsp90b1|hspa5|pdia4|calrl|fga|calr|b2m|f5|tapbpl|hyou1|tapbp|tapbp.2|b2ml|erap1a|zgc:56194|tap1|pdia3
Reactome Pathways	DRE-174577	Activation of C3 and C5	1.61e-05	0.0019	4	3	si:ch1073-280e3.1|c4|cfb
Pfam	PF07534	TLD	1.28e-05	0.0022	15	4	LOC792958|zgc:153654|ifi44f5|ifi44f3
GO Process	GO:0010866	Regulation of triglyceride biosynthetic process	1.02e-05	0.0023	14	4	c3c|c3a|c3a.6|c3b
GO Process	GO:0045745	Positive regulation of g protein-coupled receptor signaling pathway	1.02e-05	0.0023	14	4	c3c|c3a|c3a.6|c3b
GO Function	GO:0003724	RNA helicase activity	4.72e-06	0.0024	78	7	ifih1|helz2b|mov10a|mov10b.2|mov10b.1|dhx58|LOC562461
InterPro Domains	IPR012290	Fibrinogen, alpha/beta/gamma chain, coiled coil domain	9.23e-06	0.0024	3	3	fgb|fga|fgg
InterPro Domains	IPR026122	Helicase MOV-10	9.23e-06	0.0024	3	3	mov10a|mov10b.2|mov10b.1
InterPro Domains	IPR031248	E3 ubiquitin-protein ligase RNF213	9.23e-06	0.0024	3	3	rnf213a|LOC100535316|LOC563001
NetworkNeighborAL	CL:41971	Interferon-induced 6-16 family , and Tetratricopeptide repeat	2.55e-05	0.0026	5	3	zgc:123068|zgc:152791|ifi44f3
Pfam	PF01031	Dynamin central region	1.59e-05	0.0027	16	4	mxc|mxe|mxa|mxb
Pfam	PF02212	Dynamin GTPase effector domain	1.59e-05	0.0027	16	4	mxc|mxe|mxa|mxb
Pfam	PF07732	Multicopper oxidase	1.61e-05	0.0027	4	3	cp|f5|hephl1
NetworkNeighborAL	CL:29761	Mixed, incl. protein export, and oligosaccharyltransferase complex	2.93e-05	0.0029	70	6	prkri|hsp90b1|hspa5|pdia4|eif2ak2|hyou1
GO Function	GO:0004842	Ubiquitin-protein transferase activity	6.72e-06	0.003	658	18	trim25|btr29|btr09|LOC100536182|ftr14|ftr72|ftr56|herc56.1|ftr95|herc56.4|dtx3lb.2|rnf213a|LOC100535316|herc56.2|ftr73|LOC563001|LOC798456|ftr76
Pfam	PF13920	Zinc finger, C3HC4 type (RING finger)	2.07e-05	0.003	230	10	LOC100536182|ftr14|ftr72|ftr56|ftr95|dtx3lb.2|rnf213a|ftr73|LOC563001|ftr76
InterPro Domains	IPR006073	GTP binding domain	1.28e-05	0.0031	34	5	LOC555409|zgc:153654|ifi44a8|ifi44f5|ifi44f3
GO Process	GO:0016185	Synaptic vesicle budding from presynaptic endocytic zone membrane	1.59e-05	0.0034	16	4	mxc|mxe|mxa|mxb
GO Component	GO:0044327	Dendritic spine head	1.02e-05	0.0037	14	4	mxc|mxe|mxa|mxb
InterPro Domains	IPR000315	B-box-type zinc finger	1.67e-05	0.0037	177	9	trim25|btr29|btr09|ftr14|ftr72|ftr56|ftr95|ftr73|ftr76
InterPro Domains	IPR011707	Multicopper oxidase, type 3	1.61e-05	0.0037	4	3	cp|f5|hephl1
InterPro Domains	IPR033138	Multicopper oxidases, conserved site	1.61e-05	0.0037	4	3	cp|f5|hephl1
NetworkNeighborAL	CL:8863	Fibrinogen alpha/beta chain family, and IgA binding	3.81e-05	0.0037	6	3	fgb|fga|fgg
NetworkNeighborAL	CL:8992	Complement C3-like, NTR domain, and Complement factor D	3.81e-05	0.0037	6	3	c3c|c3a.6|c3b
NetworkNeighborAL	CL:47124	Mixed, incl. guanylate-binding protein, n-terminal domain, and keratin filament binding	4.02e-05	0.0038	21	4	ogfrl2|gbp1|gbp2|urgcp
Reactome Pathways	DRE-977606	Regulation of Complement cascade	3.99e-05	0.0044	44	5	c4|cfhl4|cfhl5|cfh|c9
GO Process	GO:0010884	Positive regulation of lipid storage	2.85e-05	0.0055	19	4	c3c|c3a|c3a.6|c3b
GO Function	GO:0032574	5-3 RNA helicase activity	1.61e-05	0.0055	4	3	mov10a|mov10b.2|mov10b.1
SMART Domains	SM00964	STAT protein, protein interaction domain	7.4e-05	0.0059	8	3	stat1a|stat1b|stat2
Pfam	PF13445	RING-type zinc-finger	4.22e-05	0.006	251	10	trim25|LOC100536182|ftr14|ftr72|ftr56|ftr95|dtx3lb.2|ftr73|LOC563001|ftr76
Pfam	PF15227	Zinc finger of c3hc4-type, ring	4.46e-05	0.006	155	8	trim25|LOC100536182|ftr14|ftr72|ftr56|ftr95|ftr73|ftr76
Pfam	PF00097	Zinc finger, C3HC4 type (RING finger)	4.98e-05	0.0065	311	11	trim25|LOC100536182|ftr14|ftr72|ftr56|ftr95|dtx3lb.2|rnf213a|ftr73|LOC563001|ftr76
GO Process	GO:0001819	Positive regulation of cytokine production	3.53e-05	0.0066	299	11	ifih1|stat1a|irf1b|lgals9l1|zgc:92326|eif2ak2|ccl-c5a|irf7|dhx58|cd40|stat1b
COMPARTMENTS	GOCC:0034663	Endoplasmic reticulum chaperone complex	3.81e-05	0.0069	6	3	hsp90b1|hspa5|hyou1
SMART Domains	SM00336	B-Box-type zinc finger	0.0001	0.0071	175	8	trim25|btr29|btr09|ftr14|ftr72|ftr56|ftr73|ftr76
SMART Domains	SM00382	ATPases associated with a variety of cellular activities	0.00011	0.0071	177	8	helz2b|mov10a|mov10b.1|ZNFX1|tap1|tap2t|LOC563001|LOC562461
SMART Domains	SM01243	Interferon-regulatory factor 3	9.81e-05	0.0071	9	3	irf10|irf7|irf9
UniProt Keywords	KW-1015	Disulfide bond	5.31e-05	0.0073	1485	27	itln3|si:ch1073-280e3.1|pdia4|fga|c4|lect2l|c3c|c3a|mhc1zba|fgg|lgals3bpa|c3a.6|b2m|cfb|f5|LOC571584|lgals3bpb|cfhl4|zgc:112492|moxd1|c3b|cfhl5|cd40|c4b|cfh|rnasel3|pdia3
GO Process	GO:0070647	Protein modification by small protein conjugation or removal	4.75e-05	0.0086	1147	23	trim25|ifih1|btr29|btr09|uba7|LOC100536182|ftr14|ftr72|ftr56|herc56.1|ftr95|herc56.4|dtx3lb.2|rnf213a|LOC100535316|LOC561108|herc56.2|socs1b|ftr73|otud4|LOC563001|LOC798456|ftr76
COMPARTMENTS	GOCC:0097071	Interferon regulatory factor complex	5.41e-05	0.0089	7	3	ifih1|irf1b|irf7
Pfam	PF01017	STAT protein, all-alpha domain	7.4e-05	0.0093	8	3	stat1a|stat1b|stat2
Pfam	PF02864	STAT protein, DNA binding domain	7.4e-05	0.0093	8	3	stat1a|stat1b|stat2
Pfam	PF02865	STAT protein, protein interaction domain	7.4e-05	0.0093	8	3	stat1a|stat1b|stat2
Pfam	PF13923	Zinc finger, C3HC4 type (RING finger)	7.38e-05	0.0093	269	10	LOC100536182|ftr14|ftr72|ftr56|ftr95|dtx3lb.2|rnf213a|ftr73|LOC563001|ftr76
GO Process	GO:0035279	mRNA cleavage involved in gene silencing by miRNA	5.41e-05	0.0095	7	3	mov10a|mov10b.2|mov10b.1
GO Process	GO:0071345	Cellular response to cytokine stimulus	5.49e-05	0.0095	498	14	trim25|stat1a|irf1b|gbp1|gbp2|cdc42ep2|NMI|irge4|ccl-c5a|ifi35|cd40|stat1b|socs1b|stat2
GO Process	GO:0010828	Positive regulation of glucose transmembrane transport	5.86e-05	0.0096	48	5	itln3|c3c|c3a|c3a.6|c3b
GO Process	GO:0052547	Regulation of peptidase activity	5.76e-05	0.0096	635	16	psme1|c4|ahsg|serpinb1l1|psme2|c3c|c3a|LOC100006895|c3a.6|a2ml|si:cabz01069012.2|si:cabz01069013.4|c3b|grna|c4b|si:ch73-24k9.2
Pfam	PF05879	Root hair defective 3 GTP-binding protein (RHD3)	9.81e-05	0.0108	9	3	LOC556241|LOC555278|urgcp
KEGG Pathways	dre04217	Necroptosis	0.00033	0.011	158	7	stat1a|hsp90aa1.2|eif2ak2|LOC561108|stat1b|irf9|stat2
KEGG Pathways	dre04625	C-type lectin receptor signaling pathway	0.00037	0.011	114	6	stat1a|irf1b|LOC561108|stat1b|irf9|stat2
GO Process	GO:0008015	Blood circulation	7.09e-05	0.0115	324	11	stat1a|agt|nampta|f5|rnf213a|namptb|LOC100535316|erap1a|stat1b|zgc:56194|per2
GO Process	GO:0007259	Receptor signaling pathway via jak-stat	7.37e-05	0.0116	25	4	stat1a|stat1b|socs1b|stat2
GO Process	GO:0032446	Protein modification by small protein conjugation	7.28e-05	0.0116	1021	21	trim25|ifih1|btr29|btr09|uba7|LOC100536182|ftr14|ftr72|ftr56|herc56.1|ftr95|herc56.4|dtx3lb.2|rnf213a|LOC100535316|herc56.2|socs1b|ftr73|LOC563001|LOC798456|ftr76
GO Process	GO:2000051	Negative regulation of non-canonical wnt signaling pathway	7.4e-05	0.0116	8	3	rnf213a|LOC100535316|LOC563001
Reactome Pathways	DRE-983168	Antigen processing: Ubiquitination & Proteasome degradation	0.00011	0.0117	284	10	psme1|psme2|uba7|psmb8|herc56.1|herc56.4|dtx3lb.2|herc56.2|socs1b|LOC563001
COMPARTMENTS	GOCC:0031301	Integral component of organelle membrane	7.82e-05	0.0118	271	10	hspa5|calrl|calr|b2m|tapbp|tapbp.2|b2ml|far1|tap1|pdia3
NetworkNeighborAL	CL:29532	Mixed, incl. protein folding, and protein targeting to er	0.00015	0.0128	186	8	prkri|hsp90b1|hspa5|pdia4|hsp90aa1.2|lect2l|eif2ak2|hyou1
Pfam	PF10401	Interferon-regulatory factor 3	0.00013	0.0135	10	3	irf10|irf7|irf9
InterPro Domains	IPR017907	Zinc finger, RING-type, conserved site	6.54e-05	0.0139	265	10	trim25|ftr14|ftr72|ftr56|ftr95|dtx3lb.2|rnf213a|ftr73|LOC563001|ftr76
Reactome Pathways	DRE-8957275	Post-translational protein phosphorylation	0.00014	0.0139	95	6	cp|c4|serpinb1l1|fgg|f5|shisa10.1
GO Process	GO:0016567	Protein ubiquitination	9.44e-05	0.0142	962	20	trim25|btr29|btr09|uba7|LOC100536182|ftr14|ftr72|ftr56|herc56.1|ftr95|herc56.4|dtx3lb.2|rnf213a|LOC100535316|herc56.2|socs1b|ftr73|LOC563001|LOC798456|ftr76
GO Process	GO:0000266	Mitochondrial fission	9.64e-05	0.0143	27	4	mxc|mxe|mxa|mxb
Reactome Pathways	DRE-909733	Interferon alpha/beta signaling	0.00016	0.0145	11	3	stat1a|socs1b|irf9
SMART Domains	SM00184	Ring finger	0.00026	0.0148	443	12	trim25|LOC100536182|ftr14|ftr72|ftr56|ftr95|dtx3lb.2|rnf213a|ftr73|LOC563001|LOC798456|ftr76
InterPro Domains	IPR001217	Transcription factor STAT	7.4e-05	0.0152	8	3	stat1a|stat1b|stat2
InterPro Domains	IPR012345	STAT transcription factor, DNA-binding, N-terminal	7.4e-05	0.0152	8	3	stat1a|stat1b|stat2
InterPro Domains	IPR013799	STAT transcription factor, protein interaction	7.4e-05	0.0152	8	3	stat1a|stat1b|stat2
InterPro Domains	IPR013800	STAT transcription factor, all-alpha domain	7.4e-05	0.0152	8	3	stat1a|stat1b|stat2
InterPro Domains	IPR013801	STAT transcription factor, DNA-binding	7.4e-05	0.0152	8	3	stat1a|stat1b|stat2
InterPro Domains	IPR015988	STAT transcription factor, coiled coil	7.4e-05	0.0152	8	3	stat1a|stat1b|stat2
InterPro Domains	IPR019471	Interferon regulatory factor-3	7.4e-05	0.0152	8	3	irf10|irf7|irf9
InterPro Domains	IPR036535	STAT transcription factor, N-terminal domain superfamily	7.4e-05	0.0152	8	3	stat1a|stat1b|stat2
GO Function	GO:0017111	Nucleoside-triphosphatase activity	5.23e-05	0.0162	997	21	mxc|ifih1|hspa5|helz2b|gbp1|gbp2|mov10a|mov10b.2|irge4|mov10b.1|mxe|rnf213a|LOC100535316|mxa|mxb|dhx58|setx|tap1|tap2t|LOC563001|LOC562461
InterPro Domains	IPR019817	Interferon regulatory factor, conserved site	9.81e-05	0.0162	9	3	irf10|irf1b|irf9
InterPro Domains	IPR036890	Histidine kinase/HSP90-like ATPase superfamily	9.64e-05	0.0162	27	4	hsp90b1|hsp90aa1.2|si:dkeyp-118h9.7|wu:fj29h11
GO Process	GO:0006457	Protein folding	0.00012	0.0164	179	8	prkri|hsp90b1|pdia4|calrl|hsp90aa1.2|calr|si:dkeyp-118h9.7|pdia3
GO Process	GO:0052548	Regulation of endopeptidase activity	0.00012	0.0164	605	15	psme1|c4|ahsg|serpinb1l1|psme2|c3c|c3a|LOC100006895|c3a.6|a2ml|si:cabz01069012.2|si:cabz01069013.4|c3b|c4b|si:ch73-24k9.2
SMART Domains	SM00032	Domain abundant in complement control proteins	0.00033	0.0172	71	5	si:ch1073-280e3.1|cfb|cfhl4|cfhl5|cfh
Pfam	PF04851	Type III restriction enzyme, res subunit	0.00017	0.0174	61	5	ifih1|helz2b|mov10a|mov10b.1|dhx58
GO Function	GO:0004386	Helicase activity	6.8e-05	0.0175	165	8	ifih1|helz2b|mov10a|mov10b.2|mov10b.1|dhx58|setx|LOC562461
GO Function	GO:0016887	ATPase activity	6.22e-05	0.0175	504	14	ifih1|hspa5|helz2b|mov10a|mov10b.2|mov10b.1|rnf213a|LOC100535316|dhx58|setx|tap1|tap2t|LOC563001|LOC562461
GO Process	GO:0001817	Regulation of cytokine production	0.00013	0.0178	756	17	ifih1|stat1a|irf1b|lgals9l1|zgc:92326|eif2ak2|ccl-c5a|irf7|si:cabz01069012.2|pld4|si:cabz01069013.4|dhx58|isg15|cd40|stat1b|socs1b|si:ch73-24k9.2
UniProt Keywords	KW-0768	Sushi	0.00018	0.0185	62	5	si:ch1073-280e3.1|cfb|cfhl4|cfhl5|cfh
GO Function	GO:0032561	Guanyl ribonucleotide binding	8.34e-05	0.0198	656	16	mxc|LOC555409|gbp1|gbp2|irge4|mxe|pde6h|LOC556241|LOC555278|mxa|mxb|urgcp|ifi44a8|ifi44f5|ifi44f3|si:dkey-23k10.5
COMPARTMENTS	GOCC:0005579	Membrane attack complex	0.00016	0.0218	11	3	c4|c4b|c9
COMPARTMENTS	GOCC:0031091	Platelet alpha granule	0.00016	0.0218	31	4	fgb|fga|fgg|f5
COMPARTMENTS	GOCC:0072562	Blood microparticle	0.00016	0.0218	11	3	fgb|fga|fgg
GO Process	GO:0031623	Receptor internalization	0.00017	0.0226	61	5	mxc|itgb2|mxe|mxa|mxb
GO Process	GO:0060759	Regulation of response to cytokine stimulus	0.00017	0.0226	98	6	ifih1|LOC561108|adar|parp14rs1|socs1b|otud4
KEGG Pathways	dre03050	Proteasome	0.00097	0.0231	52	4	psme1|psme2|psma6b|psmb8
InterPro Domains	IPR003597	Immunoglobulin C1-set	0.00015	0.0234	59	5	mhc1zba|b2m|tapbpl|zgc:198241|b2ml
KEGG Pathways	dre04622	RIG-I-like receptor signaling pathway	0.0012	0.0245	55	4	trim25|ifih1|dhx58|LOC561108
SMART Domains	SM00202	Scavenger receptor Cys-rich	0.0005	0.0245	43	4	lgals3bpa|LOC571584|lgals3bpb|zgc:112492
InterPro Domains	IPR000571	Zinc finger, CCCH-type	0.00016	0.0247	60	5	LOC794484|zc3hdc1l|zgc:162198|parp12a|parp12b
Reactome Pathways	DRE-381426	Regulation of Insulin-like Growth Factor (IGF) transport and uptake by Insulin-like Growth Factor Binding Proteins (IGFBPs)	0.00029	0.0251	109	6	cp|c4|serpinb1l1|fgg|f5|shisa10.1
Pfam	PF00084	Sushi repeat (SCR repeat)	0.00027	0.0272	68	5	si:ch1073-280e3.1|cfb|cfhl4|cfhl5|cfh
InterPro Domains	IPR035976	Sushi/SCR/CCP superfamily	0.00018	0.0279	62	5	si:ch1073-280e3.1|cfb|cfhl4|cfhl5|cfh
GO Function	GO:0005525	GTP binding	0.00017	0.0284	625	15	mxc|LOC555409|gbp1|gbp2|irge4|mxe|LOC556241|LOC555278|mxa|mxb|urgcp|ifi44a8|ifi44f5|ifi44f3|si:dkey-23k10.5
GO Process	GO:0046634	Regulation of alpha-beta t cell activation	0.00022	0.0287	65	5	irf1b|lgals9l1|zgc:92326|ccl-c5a|socs1b
InterPro Domains	IPR000436	Sushi/SCR/CCP domain	0.00019	0.0293	63	5	si:ch1073-280e3.1|cfb|cfhl4|cfhl5|cfh
GO Process	GO:0032269	Negative regulation of cellular protein metabolic process	0.00024	0.0305	874	18	prkri|c4|ahsg|serpinb1l1|c3c|c3a|LOC100006895|c3a.6|a2ml|eif2ak2|dtx3lb.2|c3b|isg15|c4b|adar|parp14rs1|socs1b|per2
GO Process	GO:0035455	Response to interferon-alpha	0.00024	0.0308	13	3	irge4|eif2ak2|adar
COMPARTMENTS	GOCC:0005577	Fibrinogen complex	0.00029	0.0313	14	3	fgb|fga|fgg
SMART Domains	SM00186	Fibrinogen-related domains (FReDs)	0.00068	0.0316	47	4	itln3|fgb|fga|fgg
Pfam	PF00530	Scavenger receptor cysteine-rich domain	0.00035	0.0344	39	4	lgals3bpa|LOC571584|lgals3bpb|zgc:112492
Pfam	PF02295	Adenosine deaminase z-alpha domain	0.00036	0.0344	2	2	pkz|adar
Pfam	PF11648	C-terminal domain of RIG-I	0.00036	0.0344	2	2	ifih1|dhx58
COMPARTMENTS	GOCC:0043186	P granule	0.00035	0.0353	15	3	mov10a|mov10b.2|mov10b.1
COMPARTMENTS	GOCC:0061779	Tapasin-ERp57 complex	0.00036	0.0353	2	2	tapbp|tapbp.2
InterPro Domains	IPR006571	TLDc domain	0.00024	0.0362	13	3	LOC792958|zgc:153654|ifi44f3
GO Component	GO:0005615	Extracellular space	0.00015	0.0366	1324	24	scrn3|agt|pdia4|c4|ahsg|mpx|serpinb1l1|c3c|c3a|fgg|LOC100006895|c3a.6|zgc:152945|nampta|a2ml|ccl-c5a|ctssb.1|namptb|moxd1|ctsla|c3b|grna|c4b|c9
SMART Domains	SM00358	Double-stranded RNA binding motif	0.00084	0.037	21	3	eif2ak2|LOC566084|adar
GO Process	GO:0045824	Negative regulation of innate immune response	0.00032	0.04	38	4	dhx58|grna|adar|parp14rs1
Reactome Pathways	DRE-8852276	The role of GTSE1 in G2/M progression after G2 checkpoint	0.0005	0.0402	43	4	psme1|hsp90aa1.2|psme2|psmb8
UniProt Keywords	KW-0186	Copper	0.00056	0.0407	18	3	cp|hephl1|moxd1
UniProt Keywords	KW-0391	Immunity	0.00054	0.0407	44	4	rsad2|b2m|b2ml|rnasel3
UniProt Keywords	KW-0490	MHC I	0.0006	0.0407	3	2	b2m|b2ml
UniProt Keywords	KW-0647	Proteasome	0.0005	0.0407	43	4	psme1|psme2|psma6b|psmb8
InterPro Domains	IPR013783	Immunoglobulin-like fold	0.00028	0.0409	1129	21	c4|c3c|c3a|mhc1zba|LOC100006895|c3a.6|b2m|a2ml|tapbpl|tapbp|tapbp.2|zgc:198241|LOC556241|zgc:174863|c3b|b2ml|LOC794824|LOC101882211|si:rp71-36a1.3|c4b|LOC798456
InterPro Domains	IPR000375	Dynamin central domain	0.00029	0.042	14	3	mxc|mxe|mxa
InterPro Domains	IPR003130	Dynamin GTPase effector	0.00029	0.042	14	3	mxc|mxe|mxa
InterPro Domains	IPR020850	GTPase effector domain	0.00029	0.042	14	3	mxc|mxe|mxa
COMPARTMENTS	GOCC:0005789	Endoplasmic reticulum membrane	0.00052	0.0425	411	11	hsp90b1|rsad2|hspa5|calrl|calr|b2m|tapbp|tapbp.2|b2ml|tap1|pdia3
InterPro Domains	IPR001190	SRCR domain	0.00032	0.0432	38	4	lgals3bpa|LOC571584|lgals3bpb|zgc:112492
InterPro Domains	IPR003006	Immunoglobulin/major histocompatibility complex, conserved site	0.00032	0.0432	38	4	mhc1zba|b2m|zgc:198241|b2ml
GO Process	GO:0098586	Cellular response to virus	0.00035	0.0433	15	3	ifih1|ccl-c5a|adar
InterPro Domains	IPR003593	AAA+ ATPase domain	0.00034	0.0443	159	7	mov10b.1|ZNFX1|rnf213a|tap1|tap2t|LOC563001|LOC562461
InterPro Domains	IPR001401	Dynamin, GTPase domain	0.00041	0.0461	16	3	mxc|mxe|mxa
InterPro Domains	IPR001841	Zinc finger, RING-type	0.00037	0.0461	395	11	trim25|ftr14|ftr72|ftr56|ftr95|dtx3lb.2|rnf213a|ftr73|LOC563001|LOC798456|ftr76
InterPro Domains	IPR008056	Tapasin	0.00036	0.0461	2	2	tapbpl|tapbp
InterPro Domains	IPR017448	SRCR-like domain	0.00038	0.0461	40	4	lgals3bpa|LOC571584|lgals3bpb|zgc:112492
InterPro Domains	IPR021673	RIG-I-like receptor, C-terminal regulatory domain	0.00036	0.0461	2	2	ifih1|dhx58
InterPro Domains	IPR030383	Very large inducible GTPASE (VLIG)-type guanine nucleotide-binding (G) domain	0.00041	0.0461	16	3	LOC556241|LOC555278|urgcp
InterPro Domains	IPR033520	Endoplasmic reticulum aninopeptidase 1	0.00036	0.0461	2	2	erap1a|zgc:56194
InterPro Domains	IPR036772	SRCR-like domain superfamily	0.00038	0.0461	40	4	lgals3bpa|LOC571584|lgals3bpb|zgc:112492
InterPro Domains	IPR038557	RIG-I-like receptor, C-terminal domain superfamily	0.00036	0.0461	2	2	ifih1|dhx58
InterPro Domains	IPR041204	RIG-I receptor, C-terminal	0.00036	0.0461	2	2	ifih1|dhx58
InterPro Domains	IPR042371	Z-alpha domain	0.00036	0.0461	2	2	pkz|adar
Pfam	PF07654	Immunoglobulin C1-set domain	0.00052	0.0468	79	5	mhc1zba|b2m|tapbpl|zgc:198241|b2ml
COMPARTMENTS	GOCC:0008537	Proteasome activator complex	0.0006	0.047	3	2	psme1|psme2
GO Function	GO:0043394	Proteoglycan binding	0.00035	0.0472	39	4	cfhl4|ctssb.1|cfhl5|cfh
SMART Domains	SM00589	Associated with spry domains	0.0012	0.0483	455	11	trim25|btr29|btr09|ftr14|ftr72|ftr56|si:cabz01069012.2|ftr95|si:cabz01069013.4|ftr73|ftr76
SMART Domains	SM00955	This domain is the catalytic domain of ribonuclease II.PUBMED:16806266	0.0012	0.0492	5	2	helz2b|LOC562461

## Sheet: Table S7
Table S7. STRING CytoHubba Ranking. CytoHubba was used to identify the potentially most important hub nodes within the STRING Network generated in Fig. 9 , with each node scored and coloured based on maximal clique centrality within the network. Corresponding CytoHubba scores for all genes/nodes in this network are ranked/listed in this table.
Rank	Entrez Gene ID	Gene Symbol	Gene Name/Description	Score
1	565759	ifih1	interferon induced with helicase C domain 1	1500000000
1	570456	rsad2	radical S-adenosyl methionine domain containing 2	1500000000
1	30768	stat1a	signal transducer and activator of transcription 1a	1500000000
1	393650	irf7	interferon regulatory factor 7	1500000000
1	100148871	dhx58	DEXH (Asp-Glu-X-His) box polypeptide 58	1500000000
1	558956	isg15	ISG15 ubiquitin like modifier	1500000000
1	368481	stat1b	signal transducer and activator of transcription 1b	1500000000
2	792160	irf1b	interferon regulatory factor 1b	1490000000
2	565200	stat2	signal transducer and activator of transcription 2	1490000000
3	100001092	eif2ak2 (pkr)	eukaryotic translation initiation factor 2-alpha kinase 2	1480000000
3	403013	irf9	interferon regulatory factor 9	1480000000
4	559610	ifi35	interferon-induced protein 35	1440000000
5	360145	mxc	myxovirus (influenza virus) resistance C	484000000
5	337663	mxe	myxovirus (influenza virus) resistance E	484000000
5	360142	mxa	myxovirus (influenza) resistance A	484000000
6	360143	mxb	myxovirus (influenza) resistance B	44600000
7	393144	trim25	tripartite motif containing 25	16300000
8	567441	ifit10	interferon-induced protein with tetratricopeptide repeats 10	3074082
9	503703	pkz	protein kinase containing Z-DNA binding domains	1451554
10	322336	ifit15	interferon-induced protein with tetratricopeptide repeats 15	1363338
11	567195	parp12a	poly (ADP-ribose) polymerase family, member 12a	453600
12	791754	parp14rs1	poly(ADP-ribose) polymerase family member 14-related sequence 1	403362
13	58119	adar	adenosine deaminase RNA specific	369390
14	378851	pdia3	protein disulfide isomerase family A, member 3	129143
15	791742	b2ml	beta-2-microglobulin, like	128330
16	30248	calr3a	calreticulin 3a	128292
17	321315	calr3b	calreticulin 3b	128160
18	100034470	tapbp.2	TAP binding protein (tapasin), tandem duplicate 2	127212
19	30400	b2m	beta-2-microglobulin	122648
20	100333043	tap1	transporter 1, ATP-binding cassette, sub-family B (MDR/TAP)	122244
21	556826	tap2t	transporter associated with antigen processing, subunit type t, teleost specific	86400
22	570478	cmpk2	cytidine monophosphate (UMP-CMP) kinase 2, mitochondrial	82850
23	30163	tapbp.1	TAP binding protein (tapasin), tandem duplicate 1	81900
24	791453	mhc1zba	major histocompatibility complex class I ZBA	45600
25	554998	pdia4	protein disulfide isomerase family A, member 4	42601
26	100536767	znfx1	zinc finger, NFX1-type containing 1	18787
27	30604	cfb	complement factor B	13002
28	378986	fga	fibrinogen alpha chain	12987
29	406327	fgg	fibrinogen gamma chain	12986
30	337315	fgb	fibrinogen beta chain	12276
31	321046	c3a.1	complement C3a, tandem duplicate 1	11548
32	322485	agt	angiotensinogen	10807
33	84702	cp	ceruloplasmin	10802
34	792676	nmi	N-myc (and STAT) interactor	10303
35	378848	hspa5	heat shock protein 5	7336
36	554141	c9	complement component 9	7216
37	767787	hpxb	hemopexin b	5762
38	327133	hyou1	hypoxia up-regulated 1	1560
39	559122	cfhl4	complement factor H like 4	1452
40	641567	ifit8	interferon-induced protein with tetratricopeptide repeats 8	1440
40	791479	selenop2	selenoprotein P2	1440
41	30666	psmb8a	proteasome 20S subunit beta 8A	1431
42	30647	psme2	proteasome activator subunit 2	955
43	386590	hsp90b1	heat shock protein 90, beta (grp94), member 1	858
44	436615	gbp1	guanylate binding protein 1	775
45	559981	herc56.1	HECT and RLD domain containing E3 ubiquitin protein ligase 56.1	729
45	100148091	herc56.4	HECT and RLD domain containing E3 ubiquitin protein ligase 56.4	729
45	794323	herc56.2	HECT and RLD domain containing E3 ubiquitin protein ligase 56.2	729
46	565155	hsp90aa1.2	heat shock protein 90, alpha (cytosolic), class A member 1, tandem duplicate 2	726
47	570622	gbp2	guanylate binding protein 2	721
48	569558	ahsg1	alpha-2-HS-glycoprotein 1	720
49	30648	psme1	proteasome activator subunit 1	427
50	562461	helz2a	helicase with zinc finger 2a	202
51	100270764	cd40	CD40 molecule, TNF receptor superfamily member 5	175
52	100150889	tapbpl	TAP binding protein like	154
53	58154	dnajc3b	DnaJ (Hsp40) homolog, subfamily C, member 3b	128
54	641326	ifi27.2	interferon alpha inducible protein 27.2	122
55	794891	ccl19a.1	chemokine (C-C motif) ligand 19a, tandem duplicate 1	74
56	553517	si:ch73-252i11.1	si:ch73-252i11.1	48
57	557797	itgb2	integrin, beta 2	33
58	570654	helz2b	helicase with zinc finger 2b	26
59	677742	lgals3bp.3	galectin 3 binding protein, tandem duplicate 3	24
59	100033386	irge4	immunity-related GTPase family, e4	24
59	794786	ifit14	interferon-induced protein with tetratricopeptide repeats 14	24
60	554157	ctss2.1	cathepsin S, ortholog2, tandem duplicate 1	20
61	327320	f5	coagulation factor V	16
62	327284	lgals9l3	lectin, galactoside-binding, soluble, 9 (galectin 9)-like 3	12
62	100001302	uba7	ubiquitin-like modifier activating enzyme 7	12
62	553297	cfh	complement factor H	12
63	337597	lgals9l1	lectin, galactoside-binding, soluble, 9 (galectin 9)-like 1	11
64	405809	lgals3bp.1	galectin 3 binding protein, tandem duplicate 1	10
64	794635	c4b	complement 4B (Chido blood group)	10
65	100148554	ifi44a1	interferon induced protein 44a1	9
66	563828	si:ch1073-280e3.1	si:ch1073-280e3.1	8
66	405815	irf10	interferon regulatory factor 10	8
66	550351	lgals3bp.2	galectin 3 binding protein, tandem duplicate 2	8
66	30491	c3a.2	complement C3a, tandem duplicate 2	8
66	564068	erap1a	endoplasmic reticulum aminopeptidase 1a	8
66	393175	erap1b	endoplasmic reticulum aminopeptidase 1b	8
66	100007521	socs1b	suppressor of cytokine signaling 1b	8
67	566261	c4	complement component 4	7
67	494039	c3a.6	complement C3a, tandem duplicate 6	7
67	100006972	a2ml	alpha-2-macroglobulin-like	7
67	100136852	zgc:174863	zgc:174863	7
68	565074	c3a.3	complement C3a, tandem duplicate 3	6
68	83917	psma6l	proteasome 20S subunit alpha 6, like	6
68	100000085	cd68	CD68 molecule	6
68	334026	dtx3lb.2	deltex E3 ubiquitin ligase 3L b, tandem duplicate 2	6
68	101882987	samd9l	sterile alpha motif domain containing 9 like	6
68	100005504	gig2l	grass carp reovirus (GCRV)-induced gene 2l	6
68	100007523	ifi44a8	interferon induced protein 44a8	6
68	571364	ifi44f5	interferon-induced protein 44f5	6
68	100005143	ifi44f3	interferon induced protein 44f3	6
69	337514	mpx	myeloid-specific peroxidase	5
70	571584	marco	macrophage receptor with collagenous structure	3
70	503775	rnf213a	ring finger protein 213a	3
70	321453	ctsla	cathepsin La	3
70	793246	lect2.2	leukocyte cell derived chemotaxin 2, tandem duplicate 2	3
70	566749	smc5	structural maintenance of chromosomes 5	3
71	560745	eef1db	eukaryotic translation elongation factor 1 delta b (guanine nucleotide exchange protein)	2
71	567278	lect2.1	leukocyte cell derived chemotaxin 2, tandem duplicate 1	2
71	393665	ndrg1b	N-myc downstream regulated 1b	2
71	100330160	nampt1	nicotinamide phosphoribosyltransferase 1	2
71	101885476	pld4	phospholipase D family member 4	2
71	558285	ifi27.7	interferon alpha inducible protein 27.7	2
71	555303	si:dkeyp-118h9.7	si:dkeyp-118h9.7	2
71	561108	cyldl	cylindromatosis (turban tumor syndrome), like	2
71	101882419	urgcp	upregulator of cell proliferation	2
71	100004663	ifi27.8	interferon alpha inducible protein 27.8	2
71	403118	ifi27.1	interferon alpha inducible protein 27.1	2
72	326058	scrn3	secernin 3	1
72	569187	phf11	PHD finger protein 11	1
72	494155	serpinb1l1	serpin peptidase inhibitor, clade B (ovalbumin), member 1, like 1	1
72	393102	cmtr1	cap methyltransferase 1	1
72	100006895	LOC100006895	alpha-2-macroglobulin-like	1
72	567029	rrbp1b	ribosome binding protein 1b	1
72	337166	il4i1	interleukin 4 induced 1	1
72	561607	hephl1a	hephaestin-like 1a	1
72	101887157	LOC101887157	tyrosyl-DNA phosphodiesterase 2-like	1
72	393758	pde6ha	phosphodiesterase 6H, cGMP-specific, cone, gamma, paralog a	1
72	324211	nampt2	nicotinamide phosphoribosyltransferase 2	1
72	100535316	LOC100535316	E3 ubiquitin-protein ligase rnf213-alpha-like	1
72	570584	moxd1	monooxygenase, DBH-like 1	1
72	101882156	si:dkey-181f22.4	si:dkey-181f22.4	1
72	100170820	ccl34a.4	chemokine (C-C motif) ligand 34a, duplicate 4	1
72	798787	rnasel3	ribonuclease like 3	1
72	140633	per2	period circadian clock 2	1
72	562474	setx	senataxin	1
72	100332228	si:ch73-24k9.2	si:ch73-24k9.2	1
73.2754	555334	itln3	intelectin 3	0
73.2754	368398	ogfr2	opioid growth factor receptor 2	0
73.2754	797384	btr29	bloodthirsty-related gene family, member 29	0
73.2754	100137610	hdhd5	haloacid dehalogenase like hydrolase domain containing 5	0
73.2754	563420	si:ch211-245h14.1	si:ch211-245h14.1	0
73.2754	566858	mov10a	Mov10 RISC complex RNA helicase a	0
73.2754	541512	si:ch211-244b2.4	si:ch211-244b2.4	0
73.2754	541404	cdc42ep2	CDC42 effector protein (Rho GTPase binding) 2	0
73.2754	100170790	btr09	bloodthirsty-related gene family, member 9	0
73.2754	555950	mov10b.2	Moloney leukemia virus 10b, tandem duplicate 2	0
73.2754	556024	mov10b.1	Moloney leukemia virus 10b, tandem duplicate 1	0
73.2754	100536182	LOC100536182	E3 ubiquitin/ISG15 ligase TRIM25-like	0
73.2754	692298	ftr14	finTRIM family, member 14	0
73.2754	797792	pargl	poly (ADP-ribose) glycohydrolase, like	0
73.2754	492515	ftr72	finTRIM family, member 72	0
73.2754	557230	si:ch211-244b2.3	si:ch211-244b2.3	0
73.2754	767632	zgc:152658	zgc:152658	0
73.2754	561680	ftr56	finTRIM family, member 56	0
73.2754	101886651	plex9.1	PML-like exon 9.1	0
73.2754	797699	ssuh2.2	ssu-2 homolog, tandem duplicate 2	0
73.2754	558681	shisa10.2	shisa family member 10, tandem duplicate 2	0
73.2754	103910258	si:cabz01069012.2	si:cabz01069012.2	0
73.2754	559844	dhrs13b.2	dehydrogenase/reductase (SDR family) member 13b.2	0
73.2754	556241	si:dkey-85k7.12	si:dkey-85k7.12	0
73.2754	792958	LOC792958	C2H2-type zinc finger protein	0
73.2754	100005283	gig2e	grass carp reovirus (GCRV)-induced gene 2e	0
73.2754	100003994	zc3h7ba	zinc finger CCCH-type containing 7Ba	0
73.2754	100005532	ftr95	finTRIM family, member 95	0
73.2754	100302471	ifi27.4	interferon alpha inducible protein 27.4	0
73.2754	100004703	tdrd7b	tudor domain containing 7 b	0
73.2754	108183512	si:cabz01069013.4	si:cabz01069013.4	0
73.2754	555278	zmp:0000000912	zmp:0000000912	0
73.2754	101882678	si:ch73-223f5.1	si:ch73-223f5.1	0
73.2754	103910140	LOC103910140	CD59 glycoprotein-like	0
73.2754	566084	si:ch211-91p5.3	si:ch211-91p5.3	0
73.2754	100538089	ifi44g	interferon induced protein 44g	0
73.2754	560440	si:ch211-210p4.6	si:ch211-210p4.6	0
73.2754	567159	tnfaip2a	tumor necrosis factor, alpha-induced protein 2a	0
73.2754	557652	mdp1	magnesium dependent phosphatase 1	0
73.2754	566020	gig2o	grass carp reovirus (GCRV)-induced gene 2o	0
73.2754	794824	lgals17	galectin 17	0
73.2754	565601	ifi44c2	interferon induced protein 44c2	0
73.2754	108179086	LOC108179086	uncharacterized LOC108179086	0
73.2754	101882211	LOC101882211	uncharacterized LOC101882211	0
73.2754	100332221	LOC100332221	uncharacterized LOC100332221	0
73.2754	791524	grna	granulin a	0
73.2754	796385	gig2p	grass carp reovirus (GCRV)-induced gene 2p	0
73.2754	101884308	cfhl5	complement factor H like 5	0
73.2754	100002920	si:dkey-27p18.3	si:dkey-27p18.3	0
73.2754	100034563	si:rp71-36a1.3	si:rp71-36a1.3	0
73.2754	558721	LOC558721	uncharacterized LOC558721	0
73.2754	767688	rarres3	retinoic acid receptor responder 3	0
73.2754	567858	ponzr1	plac8 onzin related protein 1	0
73.2754	558619	shisa10.1	shisa family member 10, tandem duplicate 1	0
73.2754	553633	parp12b	poly (ADP-ribose) polymerase family, member 12b	0
73.2754	100034656	si:dkey-211g8.5	si:dkey-211g8.5	0
73.2754	406829	far1	fatty acyl CoA reductase 1	0
73.2754	798459	ftr73	finTRIM family, member 73	0
73.2754	557256	vwa10.1	von Willebrand factor A domain containing 10, tandem duplicate 1	0
73.2754	327127	otud4	OTU deubiquitinase 4	0
73.2754	108004533	si:dkey-211g8.8	si:dkey-211g8.8	0
73.2754	566074	si:ch211-199g17.2	si:ch211-199g17.2	0
73.2754	335618	wu:fj29h11	wu:fj29h11	0
73.2754	563001	rnf213b	ring finger protein 213b	0
73.2754	100000781	fasn2	fatty acid synthase 2	0
73.2754	798456	si:ch211-281l24.3	si:ch211-281l24.3	0
73.2754	326062	si:dkey-23k10.5	si:dkey-23k10.5	0
73.2754	100301512	ftr76	finTRIM family, member 76	0
73.2754	100150225	si:dkey-23k10.3	si:dkey-23k10.3	0

## Sheet: Table S8
Table S8. Summary of Gene Ontology (GO) enrichment analysis. 562/858 GO gene sets were positively enriched in infected zebrafish larvae relative to mock infected (2 dpi). Of these 562 gene sets, 141 exhibited FDR adjusted p-value <0.25. These 141 gene sets were considered significantly enriched and are listed in this table and are arranged by normalized enrichment score (NES), which represents th…
Cluster	Gene Ontology Term	Term name	NES	FDR Adjusted p-value	Number of genes included in analysis (expressed genes only)
2	Notch signaling pathway	GO:0007219	2.1877	0.055	66
6	Axon	GO:0030424	2.1291	0.055	117
7	Positive regulation of mating-type specific transcription, DNA-templated	GO:0045893	2.1144	0.0786	146
6	Postsynaptic density	GO:0014069	2.0848	0.0727	64
6	Cytoplasmic vesicle	GO:0031410	2.0783	0.0692	176
3	Ubiquitin-dependent protein catabolic process	GO:0006511	2.0568	0.0668	214
3	Protein ubiquitination	GO:0016567	2.0415	0.0651	275
7	Chromatin	GO:0000785	2.0313	0.0638	71
3	Proteasome-mediated ubiquitin-dependent protein catabolic process	GO:0043161	2.0188	0.0629	106
6	Regulation of synapse structure or activity	GO:0050803	1.9975	0.0621	15
5	Neuron projection development	GO:0031175	1.9526	0.0793	50
3	Autophagosome	GO:0005776	1.9254	0.0773	25
6	Mitochondrial membrane	GO:0031966	1.9225	0.0756	40
6	Microtubule cytoskeleton	GO:0015630	1.9093	0.0798	50
6	Mitochondrial fission	GO:0000266	1.9055	0.0824	22
1	Apoptotic process	GO:0006915	1.8743	0.0881	133
3	Protein de-ubiquitination	GO:0016579	1.8529	0.09	69
7	Nucleoplasm	GO:0005654	1.8519	0.088	203
2	Intermediate filament cytoskeleton organization	GO:0045104	1.8293	0.0932	15
5	Myosin complex	GO:0016459	1.8234	0.0913	54
5	Actin cytoskeleton	GO:0015629	1.81	0.0896	102
6	Dendritic spine	GO:0043197	1.8068	0.088	50
6	Postsynaptic membrane	GO:0045211	1.7973	0.0866	103
6	Membrane fusion	GO:0061025	1.7917	0.0853	19
2	Endoplasmic reticulum membrane	GO:0005789	1.7608	0.0898	299
2	Hemopoiesis	GO:0030097	1.759	0.0884	82
23	Sprouting angiogenesis	GO:0002040	1.757	0.0901	87
7	Negative regulation of gene expression	GO:0010629	1.7518	0.0889	20
4	Positive regulation of GTPase activity	GO:0043547	1.7513	0.0877	54
4	Dopaminergic neuron differentiation	GO:0071542	1.7507	0.0866	17
3	Mitochondrion organization	GO:0007005	1.7462	0.0942	33
20	P-body	GO:0000932	1.7376	0.0989	46
5	Cilium organization	GO:0044782	1.7169	0.1036	15
3	Protein K63-linked de-ubiquitination	GO:0070536	1.7119	0.1056	19
3	Membrane raft	GO:0045121	1.7078	0.1041	22
4	Inflammatory response	GO:0006954	1.7049	0.1028	87
2	Protein stabilization	GO:0050821	1.6993	0.1098	20
5	Microvillus	GO:0005902	1.697	0.1084	22
	Apoptotic signaling pathway	GO:0097190	1.6933	0.1119	15
1	Perinuclear region of cytoplasm	GO:0048471	1.6898	0.1121	81
5	Cortical actin cytoskeleton organization	GO:0030866	1.6797	0.1134	22
5	Actin filament organization	GO:0007015	1.6733	0.1153	123
3	Proteolysis	GO:0006508	1.6716	0.1139	439
4	External side of plasma membrane	GO:0009897	1.6526	0.1308	84
4	Neutrophil chemotaxis	GO:0030593	1.6489	0.1347	39
4	Immune response	GO:0006955	1.6467	0.1369	109
12	SNARE complex	GO:0031201	1.6467	0.1352	62
3	Autophagosome assembly	GO:0000045	1.6391	0.1367	41
13	Carbohydrate metabolic process	GO:0005975	1.6362	0.135	152
3	Cranial skeletal system development	GO:1904888	1.6342	0.1379	53
5	Vesicle transport along actin filament	GO:0030050	1.6268	0.1376	19
1	Endosomal transport	GO:0016197	1.626	0.136	33
19	Exocyst	GO:0000145	1.6188	0.1431	18
1	Regulation of apoptotic process	GO:0042981	1.6114	0.15	101
7	Nucleolus	GO:0005730	1.6089	0.1499	186
2	Nuclear envelope	GO:0005635	1.6085	0.1482	48
4	Extracellular region	GO:0005576	1.6078	0.1465	497
2	Protein folding	GO:0006457	1.6036	0.1463	84
6	Synapse	GO:0045202	1.6031	0.1448	219
15	Cell surface receptor signaling pathway	GO:0007166	1.6017	0.1444	92
8	Axon extension	GO:0048675	1.586	0.1515	37
2	Integral component of endoplasmic reticulum membrane	GO:0030176	1.5818	0.1509	78
24	Cellular response to DNA damage stimulus	GO:0006974	1.5817	0.1494	138
1	Response to steroid hormone	GO:0048545	1.5803	0.1489	15
10	Innate immune response	GO:0045087	1.5803	0.1475	85
3	Protein polyubiquitination	GO:0000209	1.5794	0.147	97
1	Regulation of ARF protein signal transduction	GO:0032012	1.5793	0.1457	18
2	Cell redox homeostasis	GO:0045454	1.5768	0.1507	56
14	Cerebellum development	GO:0021549	1.5763	0.1493	24
4	Chemotaxis	GO:0006935	1.5707	0.1563	35
4	Chemokine-mediated signaling pathway	GO:0070098	1.5651	0.161	19
5	Regulation of actin cytoskeleton organization	GO:0032956	1.5626	0.1621	50
3	Intracellular signal transduction	GO:0035556	1.5611	0.1623	417
4	Negative chemotaxis	GO:0050919	1.5529	0.1686	37
8	Lysosome	GO:0005764	1.5503	0.1691	142
20	Gene silencing by RNA	GO:0031047	1.5493	0.1676	22
4	Cytokine-mediated signaling pathway	GO:0019221	1.5478	0.1654	34
11	Response to oxidative stress	GO:0006979	1.5478	0.1669	51
2	Protein-containing complex	GO:0032991	1.5346	0.172	19
12	Vesicle fusion	GO:0006906	1.5315	0.1722	40
8	Endosome	GO:0005768	1.531	0.1715	182
3	Phosphatidylinositol phosphate biosynthetic process	GO:0046854	1.5309	0.1701	48
4	Positive regulation of transcription by RNA polymerase II	GO:0045944	1.5303	0.1687	424
3	Cellular protein modification process	GO:0006464	1.526	0.1681	29
4	Positive regulation of ERK1 and ERK2 cascade	GO:0070374	1.5245	0.169	37
5	Actin cytoskeleton organization	GO:0030036	1.5232	0.1697	139
10	Regulation of cell population proliferation	GO:0042127	1.5218	0.1699	89
10	Defense response to virus	GO:0051607	1.5165	0.1759	31
14	Camera-type eye development	GO:0043010	1.5129	0.1815	53
2	Response to yeast	GO:0001878	1.5102	0.182	24
1	Positive regulation of NF-kappaB transcription factor activity	GO:0051092	1.5097	0.1813	18
10	Immune system process	GO:0002376	1.5089	0.1799	54
10	Defense response to bacterium	GO:0042742	1.508	0.1785	42
1	Positive regulation of I-kappaB kinase/NF-kappaB signaling	GO:0043123	1.4999	0.1875	30
9	Protein glycosylation	GO:0006486	1.4966	0.1897	108
6	Response to virus	GO:0009615	1.494	0.1906	25
5	Vesicle	GO:0031982	1.4924	0.1907	70
2	Myeloid cell development	GO:0061515	1.4911	0.19	15
23	Angiogenesis	GO:0001525	1.4851	0.1986	160
2	Endoplasmic reticulum lumen	GO:0005788	1.4762	0.2088	20
1	Extrinsic apoptotic signaling pathway in absence of ligand	GO:0097192	1.4747	0.2105	18
8	Regulation of autophagy	GO:0010506	1.474	0.209	37
2	Hematopoietic stem cell differentiation	GO:0060218	1.4727	0.2096	42
1	Iron ion homeostasis	GO:0055072	1.4724	0.2094	21
1	Cell surface	GO:0009986	1.47	0.2105	114
15	Epiboly	GO:0090504	1.4678	0.2118	15
3	Phosphatidylinositol 3-kinase complex	GO:0005942	1.4643	0.2178	24
2	Definitive hemopoiesis	GO:0060216	1.4631	0.2183	55
3	Regulation of blood pressure	GO:0008217	1.4614	0.2228	15
17	Phosphatidylinositol dephosphorylation	GO:0046856	1.4585	0.2263	32
1	Activation of cysteine-type endopeptidase activity involved in apoptotic process	GO:0006919	1.4576	0.2248	19
18	Lipid transport	GO:0006869	1.4567	0.2242	68
2	Endoplasmic reticulum unfolded protein response	GO:0030968	1.4564	0.2227	35
1	Cell adhesion	GO:0007155	1.4543	0.2233	330
19	Exocytosis	GO:0006887	1.4526	0.2244	77
	Cell population proliferation	GO:0008283	1.4506	0.2274	28
9	Retrograde vesicle-mediated transport, Golgi to endoplasmic reticulum	GO:0006890	1.4492	0.2275	33
5	Cell projection assembly	GO:0030031	1.4456	0.2306	29
24	Site of double-strand break	GO:0035861	1.4419	0.2346	23
1	Iron ion transport	GO:0006826	1.434	0.2442	20
2	Cellular response to estrogen stimulus	GO:0071391	1.4305	0.2489	20
5	Filamentous actin	GO:0031941	1.4303	0.2473	22
2	Ubiquitin-dependent ERAD pathway	GO:0030433	1.4296	0.2463	51
8	Lysosomal membrane	GO:0005765	1.4296	0.2448	76
14	Retina development in camera-type eye	GO:0060041	1.4293	0.2432	132
15	Phagocytosis	GO:0006909	1.4257	0.2452	20
22	Chordate embryonic development	GO:0043009	1.4246	0.247	118
2	Response to unfolded protein	GO:0006986	1.4241	0.2471	18
2	Chaperone cofactor-dependent protein refolding	GO:0051085	1.4235	0.2468	24
2	Sarcoplasmic reticulum	GO:0016529	1.4233	0.2453	17
2	Myeloid cell differentiation	GO:0030099	1.423	0.2459	24
4	T cell receptor signaling pathway	GO:0050852	1.4227	0.2444	15
1	Intrinsic apoptotic signaling pathway in response to DNA damage	GO:0008630	1.4214	0.2475	23
4	Transforming growth factor beta receptor signaling pathway	GO:0007179	1.4201	0.247	35
4	Calcium-mediated signaling	GO:0019722	1.4196	0.246	32
1	Regulation of actin filament polymerization	GO:0030833	1.4189	0.2461	23
7	Methylation	GO:0032259	1.4155	0.2494	117
9	Golgi apparatus	GO:0005794	1.4145	0.2489	475
	Heterotrimeric G-protein complex	GO:0005834	1.4139	0.2487	45
8	Endosome organization	GO:0007032	1.413	0.2477	15
17	Dephosphorylation	GO:0016311	1.412	0.2473	120

## Sheet: Table S9
Table S9. Summary of Kyoto Encyclopaedia of Genes and Genomes (KEGG) pathway gene set enrichment analysis. 116/150 KEGG gene sets were positively enriched in infected zebrafish larvae relative to mock infected (2 dpi). Of these 116 gene sets, 47 exhibited FDR adjusted p-value <0.25. These 47 gene sets were considered significantly enriched In addition, 34/150 KEGG gene sets were negatively enrich…
Cluster	Kegg pathway	Term name	NES	FDR Adjusted p-value	Number of genes included in analysis (expressed genes only)
3	Ubiquitin mediated proteolysis	DRE04120	2.0956	0.052	134
2	Notch signalling pathway	DRE04330	1.9668	0.052	70
12	SNARE interactions in vesicular transport	DRE04130	1.8651	0.052	41
1	Necroptosis	DRE04217	1.8251	0.052	132
1	NOD-like receptor signalling pathway	DRE04621	1.8066	0.0854	133
1	Herpes simplex virus 1 infection	DRE05168	1.7864	0.0799	149
7	Alanine, aspartate and glutamate metabolism	DRE00250	1.778	0.0759	29
21	Valine, leucine and isoleucine degradation	DRE00280	1.7564	0.0729	23
12	Phagosome	DRE04145	1.7388	0.0706	135
4	Intestinal immune network for IgA production	DRE04672	1.7386	0.0687	15
1	p53 signalling pathway	DRE04115	1.7337	0.0672	69
1	Salmonella infection	DRE05132	1.7237	0.0659	268
7	Phenylalanine metabolism	DRE00360	1.6445	0.0748	11
4	Cytokine-cytokine receptor interaction	DRE04060	1.6365	0.0731	111
1	RIG-I-like receptor signaling pathway	DRE04622	1.6297	0.0717	46
1	C-type lectin receptor signaling pathway	DRE04625	1.6249	0.0705	100
1	Fatty acid biosynthesis	DRE00061	1.6175	0.0755	15
7	Tyrosine metabolism	DRE00350	1.6154	0.0775	20
3	Insulin signaling pathway	DRE04910	1.5889	0.0889	141
11	Glycerophospholipid metabolism	DRE00564	1.5865	0.092	76
1	Apoptosis	DRE04210	1.5758	0.0934	147
1	Ferroptosis	DRE04216	1.574	0.0915	46
1	Toll-like receptor signaling pathway	DRE04620	1.5703	0.0898	72
1	Cytosolic DNA-sensing pathway	DRE04623	1.5443	0.106	36
16	Pyrimidine metabolism	DRE00240	1.5415	0.1066	31
11	Glutathione metabolism	DRE00480	1.5108	0.1196	44
8	Lysosome	DRE04142	1.5004	0.1205	132
2	Protein processing in endoplasmic reticulum	DRE04141	1.4897	0.1243	170
1	Cell cycle	DRE04110	1.4814	0.1242	122
7	Cysteine and methionine metabolism	DRE00270	1.4776	0.1217	41
9	Mannose type O-glycan biosynthesis	DRE00515	1.4767	0.1195	27
1	Cell adhesion molecules	DRE04514	1.4682	0.1336	106
1	Cellular senescence	DRE04218	1.4627	0.1336	163
13	Amino sugar and nucleotide sugar metabolism	DRE00520	1.4523	0.1408	37
3	Mitophagy	DRE04137	1.4428	0.1484	84
11	Ether lipid metabolism	DRE00565	1.4367	0.155	35
1	Endocytosis	DRE04144	1.4329	0.1522	258
9	N-Glycan biosynthesis	DRE00510	1.4259	0.1604	53
1	Tight junction	DRE04530	1.4114	0.1774	183
13	Galactose metabolism	DRE00052	1.4028	0.1786	28
11	Arachidonic acid metabolism	DRE00590	1.3862	0.1948	37
18	ABC transporters	DRE02010	1.3624	0.222	30
9	Other types of O-glycan biosynthesis	DRE00514	1.3585	0.2196	42
2	Glycosylphosphatidylinositol (GPI)-anchor biosynthesis	DRE00563	1.3561	0.2191	18
3	Proteasome	DRE03050	1.3541	0.2153	50
21	Tryptophan metabolism	DRE00380	1.3539	0.2131	32
16	Nicotinate and nicotinamide metabolism	DRE00760	1.3516	0.2127	21
22	Ribosome	DRE03010	-1.7248	0.21	130
